# Supplementary material for: Comparative genomics of proteins involved in RNA nucleocytoplasmic export
Source: BMC Evol Biol. 2011 Jan 11;11:7. doi: 10.1186/1471-2148-11-7 (PMC3032688; doi:10.1186/1471-2148-11-7)
Supplement: Additional File 1 — Spreadsheed file containing tables S1-S5. Table S1. Full list of human and yeast proteins used as queries. a- yeast orthologs in human, according to Ensembl. b- Not described as a yeast ortholog in Ensembl, used as negative control. Table S2. Results for all proteins in all species with BLASTP (BLOSUM62) and PSI-BLAST (2 iterations) ranked in 1-5 code according to Methods. Code: Category of similarity, from 1(most conserved) to 5. RBH: Reciprocal Best Hit, 1:True; 0: False. NC: Not Classified. NA: Not Analyzed. Table S3. Individual results for each protein, using different algorithms for ranking 1-5 code. I: %Identity, S: %Similarity. QC: Query Coverage. Table S4. Comparative analysis of U5snRNP spliceosomal complex using 1-5 ranking according to Methods in all species. Table S5. Comparison of the protein repertoire in relation to further evolutionary studies. In blue, common proteins analyzed in at least one study. In red, proteins that were not analyzed in previous works. [file 1471-2148-11-7-S1.XLS]

## Sheet: Table S1
			Gene name (Experimental evidences)		NCBI RefSeq ID
	Pathway		Yeast	Human	Yeast	Humana
Transcription	SAGA		SGF11	ATXN7L3	NP_015278.1
			SGF73	Ataxin 7	NP_011449.1
			UBP8	HsUSP33	NP_013950.1	NP_055832.3
			TAF6	no	NP_011403.1
			TAF10	TAF10	NP_010451.1	NP_006275.1
			TAF12	TAF12	NP_010429.1	NP_001128690.1
			TRA1	TRAPP	NP_011967.1	NP_003487.1
			GCN5	CeCR2	NP_011768.1	NP_113601.2
			HFI1	no	NP_015069.1
			TAF9	TAF9	NP_013963.1	NP_001015891.1
			TAF5	TAF5	NP_009757.1	NP_008882.2
			SPT7	no	NP_009637.1
			NGG1	no	NP_010461.1
			SPT20	no	NP_014493.1
			CHD1	CHD8	NP_011091.1	NP_065971.2
mRNA export	TREX-2		Cdc31	CEN3	NP_014900.1	NP_004356.2
			Sac3	MCM3AP	NP_010443.1	NP_003897.2
			Thp1p	no	NP_014569
			Sus1p	ENY2	NP_878049.2
	Nucleoporins associated to TREX-2		Nup1	Nup214	NP_014741.1	NP_005076.3
			Nup60	no	NP_009401.1
	THO Complex		Rlr1p (THO2)	THOC2	NP_014260.1	NP_065182.1
			THO1p	no	NP_010985.1
			Hpr1	THO1	NP_010422
			Mft1	no	NP_013649
			Thp2	no	NP_012037
		TREX	Sub2	UAP56 (Bat1)	NP_010199	NP_004631.1
			Yra 1	Aly	NP_010669.1
			Tex1p	THOC3	NP_014146	NP_115737.1
	Another mRNA export Factors		Sto1	NCBP1	NP_013844	NP_002477.1
			Cbc2	CBP2	NP_015147.1	NP_031388
			Dbp5	DDX19	NP_014689.1	NP_060802.1
			Gle1	GLE1	NP_010074
			Gle2	Rae1	NP_011033.1	NP_003601.1
			Mex67	TAP (NXF1)	NP_015156.1	NP_006353.2
			Mtr2	p15 or NXT1	NP_012735.1
			Nab2	ukp68	NP_011393.1
			Sem1	SHFM1	NP_010651.1	NP_006295.1
			Npl3	9G8	NP_010720.1
			Mlp2	CCDC88C	NP_012117.1.	NP_001073883.2
			Mlp1	TPR	NP_013021.1	NP_003283.2
			Hrb1 (Protein TOM34)	HNRNPM	NP_014394.2	NP_005959.2
			Nup159	Nup214	NP_012151.1
			Gbp2	HRNPM	NP_009916.1	NP_005959.2
			Lea1	U2A	NP_015111.1
			Rsp5	NEDD4	NP_011051.1	NP_006145.2
			TOM1	HECT	NP_010745.1	NP_113584.3
tRNA Export			Gsp1	Ran	NP_013396	NP_006316.1
			Rna1	RanGAP	NP_013962	NP_002874.1
			CRM1	Exportin 1 - XPO1	NP_011734	NP_003391.1
			Msn5	Exportin-5 - XPO5	NP_010622.1	NP_065801.1
			TEF2	EEFIA	NP_009676.1	NP_001393.1
			Los1	Exportin-t - XPOt	NP_012717.1	NP_009166.2
rRNA export			Gsp1	Ran	NP_013396	NP_006316.1
			Mex67	TAP (NXF1)	NP_015156.1	NP_006353.2
			Mtr2	p15 or NXT1	NP_012735.1	NP_037380.1b
			Nmd3	NMD3	NP_012040	NP_057022.2
			CRM1	Exportin - XPO1	NP_011734	NP_003391.1
			Rei1	ZNF622	NP_009825	NP_219482.1
			Arx1	no	NP_010386.1
			ALB1	no	NP_012413.1
CRM1			Gsp1	Ran	NP_013396	NP_006316.1
			CRM1	Exportin - XPO1	NP_011734	NP_003391.1
			Sec13	SEC13	NP_013309.1	NP_899195.1
			NTF2	pp15	NP_010925.1	NP_005787.1
			Sxm1	CSE1	NP_010683	NP_001307.2
			Yrb1	RanBP1	NP_010285.1	NP_002873.1
			Yrb2	RanBP1	NP_012201.1	NP_001137485.1
			Rna1	RanGAP	NP_013962	NP_002874.1
			Srm1	RCC1	NP_011418	NP_060661.3
miRNA export			Msn5	Exportin-5 -_XPO5	NP_010622.1	NP_065801.1
			Gsp1	Ran	NP_013396	NP_006316.1
			Rnt1	Drosha	NP_013966.1
snRNA/snoRNA export			CRM1	Exportin - XPO1	NP_011734	NP_003391.1
			no	PHAX		NP_115553.2
			Gsp1	Ran	NP_013396	NP_006316.1

## Sheet: Table S2 
				Opisthokonta
				Hsa		Mmu		Rno		Gga		Xtr		Dre		Fru		Cin		Aga		Dme		Ame		Cbr		Cel		Mbr		Sce		Cgl		Ago		Kla		Dha		Yli		Mor		Ncr		Fgr
Pathways		Queries	Algorithm	Code	RBH	Code	RBH	Code	RBH	Code	RBH	Code	RBH	Code	RBH	Code	RBH	Code	RBH	Code	RBH	Code	RBH	Code	RBH	Code	RBH	Code	RBH	Code	RBH	Code	RBH	Code	RBH	Code	RBH	Code	RBH	Code	RBH	Code	RBH	Code	RBH	Code	RBH	Code	RBH
SAGA		Hsa-no ortholog
SAGA (Spt-Ada-Gcn5-Acetyltransferase)		Sce_Hfi1	BLASTP BLOSUM62	NC	0	NC	0	NC	0	NC	0	NC	1	NC	0	NC	0	NC	0	NC	1	NC	1	NC	1	NC	0	NC	0	NC	0	1	1	1	1	1	1	1	1	2	1	3	1	3	1	3	1	3	1
SAGA (Spt-Ada-Gcn5-Acetyltransferase)		Sce_Hfi1	PSI-BLAST 2 iterations	5	1	5	1	4	1	NC	0	5	1	4	0	NC	0	NC	0	4	1	4	0	NC	0	NC	0	NC	0	NC	0	1	1	1	1	1	1	1	1	3	1	3	1	4	1	4	1	4	1
		Hsa-no ortholog
SAGA (Spt-Ada-Gcn5-Acetyltransferase)		Sce_Ngg1	BLASTP BLOSUM62	NC	1	NC	1	NC	1	NC	1	NC	1	NC	1	NC	1	NC	1	NC	NA	NC	0	NC	0	NC	0	NC	1	NC	0	1	1	1	1	1	1	1	1	2	1	3	1	2	1	3	1	2	1
SAGA (Spt-Ada-Gcn5-Acetyltransferase)		Sce_Ngg1	PSI-BLAST 2 iterations	4	1	4	1	4	1	4	1	4	1	4	1	4	0	4	0	NC	1	4	1	NC	0	NC	0	4	0	NC	0	1	1	1	1	1	1	1	1	2	1	3	1	3	1	3	1	3	1
		Hsa-no ortholog
SAGA (Spt-Ada-Gcn5-Acetyltransferase)		Sce_Sgf73	BLASTP BLOSUM62	5	1	5	1	5	1	5	1	5	1	5	1	5	1	5	1	5	1	NC	NA	NC	0	NC	NA	NC	NA	5	0	1	1	2	1	3	1	2	1	NC	NA	4	1	5	1	5	1	5	1
SAGA (Spt-Ada-Gcn5-Acetyltransferase)		Sce_Sgf73	PSI-BLAST 2 iterations	4	1	4	1	4	1	4	1	4	1	4	1	5	1	4	1	4	1	NC	0	5	0	NC	0	NC	0	5	0	1	1	2	1	2	1	2	1	3	0	5	1	4	1	4	1	4	1
		Hsa-no ortholog
SAGA (Spt-Ada-Gcn5-Acetyltransferase)		Sce_Spt20	BLASTP BLOSUM62	NC	NA	NC	0	NC	NA	NC	0	NC	0	NC	0	NC	0	NC	0	NC	0	NC	NA	NC	0	NC	0	NC	0	NC	0	1	1	1	1	1	1	1	1	4	1	3	1	5	1	NC	0	NC	0
SAGA (Spt-Ada-Gcn5-Acetyltransferase)		Sce_Spt20	PSI-BLAST 2 iterations	NC	0	NC	0	NC	0	NC	0	NC	0	NC	0	NC	0	NC	0	NC	0	NC	0	NC	0	NC	NC	NC	0	NC	0	1	1	1	1	1	1	1	1	4	1	3	1	4	1	4	0	NC	0
		Hsa-no ortholog
SAGA (Spt-Ada-Gcn5-Acetyltransferase)		Sce_TAF6	BLASTP BLOSUM62	2	1	4	1	2	1	NC	0	NC	1	2	1	2	1	2	1	2	1	3	1	2	1	3	1	3	1	5	1	1	1	1	1	1	1	1	1	1	1	1	1	2	1	2	1	2	1
SAGA (Spt-Ada-Gcn5-Acetyltransferase)		Sce_TAF6	PSI-BLAST 2 iterations	2	1	4	1	3	1	NC	0	NC	0	2	1	3	1	3	1	3	1	2	1	2	1	4	1	3	1	5	1	1	1	1	1	1	1	1	1	1	1	1	1	2	1	2	1	2	1
-		Hsa_TAF9	BLASTP BLOSUM62	1	1	1	0	1	0	1	0	1	0	1	0	1	0	1	0	1	0	1	0	1	0	1	0	1	0	1	0	1	0	1	0	1	0	1	0	1	0	1	0	1	0	1	0	1	0
-		Hsa_TAF9	PSI-BLAST 2 iterations	1	1	1	0	1	0	1	0	1	0	1	0	1	0	1	0	1	0	1	0	1	0	1	0	1	0	1	0	1	0	1	0	1	0	1	0	1	0	1	0	1	0	1	0	1	0
SAGA (Spt-Ada-Gcn5-Acetyltransferase)		Sce_TAF9	BLASTP BLOSUM62	4	1	4	1	4	1	4	1	NC	0	4	1	4	1	2	1	4	1	4	1	2	1	NC	1	NC	1	NC	0	1	1	1	1	1	1	1	1	1	1	2	1	4	1	4	1	4	1
SAGA (Spt-Ada-Gcn5-Acetyltransferase)		Sce_TAF9	PSI-BLAST 2 iterations	4	1	4	1	4	1	4	1	NC	0	4	1	4	1	2	1	4	1	4	1	2	1	3	1	3	1	NC	NC	1	1	1	1	1	1	1	1	1	1	1	1	4	1	4	1	4	1
-		Hsa_TAF10	BLASTP BLOSUM62	1	1	1	1	1	1	5	0	1	1	2	1	2	1	4	1	4	1	4	1	4	1	3	1	3	1	3	1	3	1	4	1	3	1	2	1	4	1	3	1	3	1	3	1	3	1
-		Hsa_TAF10	PSI-BLAST 2 iterations	1	1	4	1	1	1	5	0	1	1	2	1	2	1	4	1	4	1	4	1	4	1	3	1	3	1	3	1	3	1	2	1	2	1	3	1	2	1	2	1	2	1	3	1	2	1
SAGA (Spt-Ada-Gcn5-Acetyltransferase)		Sce_TAF10	BLASTP BLOSUM62	2	1	2	1	2	1	NC	1	2	1	2	1	3	1	4	1	4	1	3	1	4	1	5	1	4	1	2	1	1	1	2	1	2	1	1	1	2	1	4	1	2	1	2	1	2	1
SAGA (Spt-Ada-Gcn5-Acetyltransferase)		Sce_TAF10	PSI-BLAST 2 iterations	3	1	4	1	3	1	4	1	2	1	2	1	2	1	4	1	4	1	3	1	4	1	3	1	4	1	2	1	1	1	1	1	1	1	1	1	1	1	4	1	2	1	2	1	2	1
-		Hsa_TAF12	BLASTP BLOSUM62	1	1	1	1	1	1	1	1	1	1	1	1	1	1	4	1	2	1	2	1	2	1	4	1	4	1	NC	0	4	1	4	1	4	1	4	1	4	1	4	1	4	1	4	1	4	1
-		Hsa_TAF12	PSI-BLAST 2 iterations	1	1	1	1	1	1	1	1	1	1	1	1	1	1	4	1	1	1	1	1	2	1	4	1	4	1	NC	0	4	1	4	1	4	1	4	1	4	1	4	1	4	1	4	1	4	1
SAGA (Spt-Ada-Gcn5-Acetyltransferase)		Sce_TAF12	BLASTP BLOSUM62	5	1	5	1	5	1	5	1	5	1	5	1	5	1	5	1	5	1	5	1	5	1	5	1	5	1	NC	NA	1	1	1	1	1	1	4	1	NC	1	4	1	4	1	4	1	5	1
SAGA (Spt-Ada-Gcn5-Acetyltransferase)		Sce_TAF12	PSI-BLAST 2 iterations	5	1	5	1	5	1	5	1	5	1	4	1	5	1	4	1	5	1	4	1	5	1	4	1	4	1	5	0	1	1	1	1	2	1	1	1	3	1	4	1	4	1	4	1	3	1
		Hsa-no ortholog
SAGA (Spt-Ada-Gcn5-Acetyltransferase)		Sce_Sgf11	BLASTP BLOSUM62	NC	1	NC	1	NC	1	NC	0	NC	0	NC	1	NC	1	NC	1	NC	1	NC	1	4	1	NC	0	NC	0	NC	1	1	1	1	1	1	1	1	1	2	1	NC	1	NC	0	NC	0	NC	0
SAGA (Spt-Ada-Gcn5-Acetyltransferase)		Sce_Sgf11	PSI-BLAST 2 iterations	4	1	4	1	4	1	NC	0	NC	0	4	1	4	1	4	1	4	1	4	1	4	1	NC	0	NC	0	NC	1	1	1	1	1	1	1	1	1	2	1	4	1	NC	0	NC	0	NC	0
-		Hsa_USP33	BLASTP BLOSUM62	1	1	1	1	1	1	1	1	1	0	1	0	1	1	4	0	2	0	2	1	1	0	4	0	4	0	4	0	4	0	4	0	4	0	4	0	4	0	4	0	4	0	4	0	4	0
-		Hsa_USP33	PSI-BLAST 2 iterations	1	1	1	1	1	1	1	1	1	0	1	0	1	1	3	0	2	0	2	1	2	0	4	0	3	0	4	0	3	0	3	0	3	0	3	0	3	0	3	0	4	0	4	0	4	0
SAGA (Spt-Ada-Gcn5-Acetyltransferase)		Sce_Ubp8	BLASTP BLOSUM62	2	1	2	1	4	1	2	1	2	1	4	1	2	1	4	1	2	1	2	1	2	1	2	1	4	1	4	1	1	1	1	1	1	1	1	1	2	1	2	1	2	1	2	1	2	1
SAGA (Spt-Ada-Gcn5-Acetyltransferase)		Sce_Ubp8	PSI-BLAST 2 iterations	3	1	3	1	4	1	2	1	3	0	4	1	2	1	4	1	3	1	3	1	3	1	3	0	4	1	4	1	1	1	1	1	1	1	1	1	2	1	2	1	2	1	3	1	2	1
-		Hsa_TRAPP	BLASTP BLOSUM62	1	1	1	1	5	1	1	1	NC	NA	1	1	1	1	1	1	1	1	1	1	1	1	2	1	2	1	3	1	3	1	3	1	3	1	2	1	5	0	2	1	2	1	3	1	2	1
-		Hsa_TRAPP	PSI-BLAST 2 iterations	1	1	1	1	4	0	1	1	5	0	1	1	1	1	1	1	1	1	1	1	1	1	3	1	3	1	3	1	3	1	3	1	3	1	3	1	4	0	3	1	3	1	3	1	3	1
SAGA (Spt-Ada-Gcn5-Acetyltransferase)		Sce_Tra1	BLASTP BLOSUM62	2	1	2	1	5	1	2	1	NC	1	2	1	2	1	3	1	2	1	2	1	2	1	3	1	3	1	4	1	1	1	1	1	1	1	1	1	5	0	1	1	2	1	2	1	2	1
SAGA (Spt-Ada-Gcn5-Acetyltransferase)		Sce_Tra1	PSI-BLAST 2 iterations	3	1	3	1	4	0	3	1	5	0	3	1	3	1	3	1	3	1	3	1	3	1	3	1	3	1	4	1	1	1	1	1	1	1	1	1	4	0	1	1	2	1	2	1	2	1
-		Hsa_TAF5	BLASTP BLOSUM62	1	1	1	1	1	1	1	1	1	1	1	1	1	1	4	1	2	1	2	1	1	1	4	0	2	1	2	1	2	0	3	1	2	1	2	1	2	1	2	1	2	1	2	1	2	1
-		Hsa_TAF5	PSI-BLAST 2 iterations	1	1	1	1	1	1	1	1	1	1	1	1	1	1	4	1	2	1	1	1	1	1	4	0	3	1	2	1	3	0	3	1	2	1	3	1	2	1	2	1	3	1	2	1	3	1
SAGA (Spt-Ada-Gcn5-Acetyltransferase)		Sce_TAF5	BLASTP BLOSUM62	2	1	2	1	4	1	2	1	2	1	2	1	2	1	4	1	2	1	2	1	3	1	4	1	2	1	2	1	1	1	1	1	1	1	1	1	1	1	1	1	2	1	2	1	2	1
SAGA (Spt-Ada-Gcn5-Acetyltransferase)		Sce_TAF5	PSI-BLAST 2 iterations	2	1	2	1	2	1	2	1	2	1	3	1	3	1	4	1	2	1	3	1	3	1	4	0	4	0	2	1	1	1	1	1	1	1	1	1	1	1	2	1	3	1	3	1	3	1
-		Hsa_CHD8	BLASTP BLOSUM62	1	1	1	1	1	1	1	0	1	1	4	0	2	1	4	0	4	0	4	0	4	0	3	0	3	0	4	0	4	0	4	0	4	0	4	0	4	0	4	0	5	0	4	0	4	0
-		Hsa_CHD8	PSI-BLAST 2 iterations	1	1	1	1	1	1	1	0	1	1	1	0	1	0	4	0	4	0	4	0	4	0	3	0	3	0	3	0	4	0	4	0	4	0	4	0	4	0	4	0	3	0	3	0	3	0
SAGA (Spt-Ada-Gcn5-Acetyltransferase)		Sce_Chd1	BLASTP BLOSUM62	2	1	2	1	2	1	2	1	3	1	2	1	2	1	2	1	4	1	2	0	2	1	2	1	2	1	4	1	1	1	1	1	1	1	1	1	1	1	1	1	1	1	2	1	1	1
SAGA (Spt-Ada-Gcn5-Acetyltransferase)		Sce_Chd1	PSI-BLAST 2 iterations	2	1	2	1	2	1	2	1	4	1	2	1	2	1	2	1	4	1	2	0	2	1	3	1	2	1	4	1	1	1	1	1	1	1	1	1	1	1	1	1	2	1	2	1	2	1
		Hsa-no ortholog
SAGA (Spt-Ada-Gcn5-Acetyltransferase)		Sce_Spt7p	BLASTP BLOSUM62	5	1	5	1	5	0	5	0	5	0	5	0	5	0	5	0	5	0	5	0	5	1	5	0	5	0	5	0	1	1	1	1	1	1	1	1	2	1	3	1	3	1	3	1	3	1
SAGA (Spt-Ada-Gcn5-Acetyltransferase)		Sce_Spt7p	PSI-BLAST 2 iterations	5	0	4	0	4	0	5	0	5	0	4	0	4	0	4	0	5	0	5	0	5	0	5	0	5	0	5	0	1	1	1	1	1	1	1	1	2	1	3	1	3	1	3	1	3	1
-		Hsa_CeCR2	BLASTP BLOSUM62	1	1	1	1	1	1	1	1	5	0	2	1	4	1	4	1	5	1	5	1	5	1	5	0	5	0	4	0	5	0	5	0	5	0	5	0	5	0	5	0	5	0	5	0	5	0
-		Hsa_CeCR2	PSI-BLAST 2 iterations	1	1	1	1	1	1	1	1	5	0	2	1	3	1	4	1	5	1	5	1	4	1	5	0	5	0	4	0	5	0	5	0	5	0	5	0	5	0	5	0	5	0	5	0	5	0
SAGA (Spt-Ada-Gcn5-Acetyltransferase)		Sce_Gcn5	BLASTP BLOSUM62	4	1	4	1	4	1	4	1	5	0	4	1	4	1	4	1	4	1	4	1	5	1	4	1	4	1	2	1	1	1	1	1	1	1	1	1	1	1	1	1	1	1	1	1	1	1
SAGA (Spt-Ada-Gcn5-Acetyltransferase)		Sce_Gcn5	PSI-BLAST 2 iterations	4	1	4	1	4	1	4	1	4	0	4	1	4	1	4	1	4	1	4	1	4	0	4	1	4	1	2	1	1	1	1	1	1	1	1	1	1	1	1	1	1	1	1	1	1	1
TREX-2		Hsa_CETN3	BLASTP BLOSUM62	1	1	1	1	1	1	1	1	1	1	1	1	1	1	1	1	1	0	4	0	1	0	1	0	1	0	1	0	1	1	1	1	1	1	1	1	1	1	1	1	1	1	1	1	1	0
TREX-2		Hsa_CETN3	PSI-BLAST 2 iterations	1	0	4	0	4	0	1	1	1	0	1	0	1	0	1	0	1	0	4	0	1	0	1	0	1	0	1	0	1	1	2	0	1	1	1	1	2	0	1	0	1	0	1	0	1	0
TREX-2		Sce_Cdc31	BLASTP BLOSUM62	1	1	1	1	1	1	4	1	1	1	1	1	1	1	1	1	1	1	4	1	1	1	1	0	1	0	1	1	1	1	1	1	1	1	1	1	1	1	1	1	1	1	1	1	1	0
TREX-2		Sce_Cdc31	PSI-BLAST 2 iterations	1	0	4	0	4	1	1	0	1	0	2	0	1	0	1	0	1	0	1	0	1	0	1	0	1	0	1	0	1	1	2	0	1	1	1	1	2	0	1	0	2	0	2	0	2	0
TREX-2		Hsa_MCM3AP	BLASTP BLOSUM62	1	1	1	1	1	1	1	1	NC	0	2	1	5	1	3	1	3	1	5	1	5	1	5	1	5	1	5	1	4	1	5	1	5	1	5	1	5	1	5	1	5	1	5	1	5	1
TREX-2		Hsa_MCM3AP	PSI-BLAST 2 iterations	1	1	1	1	1	1	1	1	5	0	2	1	5	1	3	1	3	1	4	1	4	1	4	1	4	1	4	1	4	1	4	1	4	1	4	1	4	1	4	1	4	1	4	1	4	1
TREX-2		Sce_Sac3	BLASTP BLOSUM62	4	1	5	1	5	1	5	1	NC	0	5	1	5	1	5	1	5	1	5	1	5	1	4	1	5	1	5	1	1	1	1	1	1	1	1	1	4	1	3	1	5	1	5	1	5	1
TREX-2		Sce_Sac3	PSI-BLAST 2 iterations	4	1	4	1	4	1	4	1	NC	0	4	1	5	1	4	1	4	1	4	1	5	1	4	1	4	1	4	1	1	1	1	1	1	1	1	1	2	1	3	1	4	1	4	1	4	1
		Hsa-no ortholog
TREX-2		Sce_Thp1	BLASTP BLOSUM62	4	0	4	0	NC	0	NC	1	4	0	3	0	4	0	4	0	3	0	3	0	4	0	3	0	3	0	3	0	1	1	1	1	1	1	1	1	2	1	3	1	3	0	NC	0	NC	0
TREX-2		Sce_Thp1	PSI-BLAST 2 iterations	4	0	3	0	4	0	4	1	3	0	3	0	3	0	4	0	3	0	4	0	3	0	4	0	4	0	3	0	1	1	1	1	1	1	1	1	3	1	3	1	4	0	4	0	4	0
		Hsa-no ortholog
TREX-2		Sce_Sus1	BLASTP BLOSUM62	2	1	2	1	2	1	1	1	1	1	1	1	2	1	1	1	NC	0	2	1	NC	1	NC	0	NC	0	2	1	1	1	NC	0	1	1	2	1	1	1	2	1	NC	0	NC	0	NC	0
TREX-2		Sce_Sus1	PSI-BLAST 2 iterations	2	1	2	1	2	1	1	1	1	1	2	1	2	1	2	1	NC	0	2	1	2	1	NC	0	NC	0	2	1	1	1	NC	0	1	1	2	1	1	1	2	1	NC	0	NC	0	NC	0
Nucleoporins Related to TREX-2		Hsa_Nup214	BLASTP BLOSUM62	1	1	1	1	1	1	4	1	NC	0	4	1	2	1	3	1	4	1	5	1	4	1	4	1	5	1	5	0	5	0	5	0	5	0	5	0	5	1	5	1	5	1	5	1	5	1
Nucleoporins Related to TREX-2		Hsa_Nup214	PSI-BLAST 2 iterations	1	1	1	1	1	1	4	1	5	0	4	1	2	1	4	1	4	1	4	1	4	1	4	0	4	1	5	0	4	1	5	0	4	0	4	0	4	0	4	1	4	1	4	1	4	1
Nucleoporins Related to TREX-2		Sce_Nup1	BLASTP BLOSUM62	NC	0	NC	0	NC	NA	NC	1	NC	0	NC	NA	NC	NA	NC	NA	NC	0	NC	NA	NC	1	NC	0	NC	1	NC	0	1	1	4	0	3	1	3	1	3	0	3	0	NC	NA	NC	NA	NC	0
Nucleoporins Related to TREX-2		Sce_Nup1	PSI-BLAST 2 iterations	4	0	5	NC	4	0	5	0	5	0	5	0	4	0	5	0	5	0	5	0	4	0	5	0	5	0	5	0	1	1	4	1	4	1	4	1	4	0	4	0	5	0	4	0	5	0
		Hsa-no ortholog
Nucleoporins Related to TREX-2		Sce_Nup60p	BLASTP BLOSUM62	NC	NC	NC	NC	NC	0	NC	0	NC	1	NC	NA	NC	0	NC	0	NC	1	NC	0	NC	NA	NC	NA	NC	NA	NC	0	1	1	3	1	2	1	2	1	4	1	3	1	NC	0	NC	0	NC	1
Nucleoporins Related to TREX-2		Sce_Nup60p	PSI-BLAST 2 iterations	5	0	4	NC	4	0	NC	0	5	0	NC	NC	NC	0	NC	0	NC	0	4	0	NC	0	5	0	5	0	NC	0	1	1	3	1	2	1	3	1	3	1	3	1	4	0	NC	0	4	0
THO Complex		Hsa_THOC2	BLASTP BLOSUM62	1	1	1	0	1	0	1	0	NC	0	1	0	1	0	1	0	2	0	1	0	2	0	2	0	2	1	4	0	3	1	3	0	3	1	3	1	3	1	3	0	4	1	4	1	4	1
THO Complex		Hsa_THOC2	PSI-BLAST 2 iterations	1	0	1	0	1	0	1	0	5	0	1	0	1	0	1	0	1	0	1	0	1	0	2	0	2	1	4	0	4	1	4	0	4	1	3	1	3	1	3	0	4	1	4	1	4	1
THO Complex		Sce_Rlr1p	BLASTP BLOSUM62	3	1	3	1	3	1	3	1	NC	0	3	1	3	1	3	1	3	1	3	1	3	1	3	1	3	1	4	1	1	1	1	1	2	1	2	1	2	1	3	1	4	1	4	1	4	1
THO Complex		Sce_Rlr1p	PSI-BLAST 2 iterations	4	1	4	1	4	1	4	1	5	0	4	1	4	1	4	1	4	1	4	1	4	1	4	1	4	1	4	1	1	1	1	1	2	1	2	1	3	1	3	1	4	1	4	1	4	1
		Hsa-no ortholog
THO Complex		Sce_THO1	BLASTP BLOSUM62	NC	0	NC	0	NC	0	NC	0	NC	0	NC	0	NC	0	NC	0	NC	1	NC	0	NC	0	NC	0	NC	0	NC	1	1	1	2	1	2	1	2	1	2	1	2	1	NC	0	4	1	NC	1
THO Complex		Sce_THO1	PSI-BLAST 2 iterations	4	0	NC	0	NC	0	4	0	4	0	4	0	4	0	NC	0	NC	0	4	0	4	0	NC	0	4	0	4	0	1	1	2	1	3	1	2	1	2	1	3	1	4	0	4	1	4	1
		Hsa-no ortholog
THO Complex		Sce_Hpr1	BLASTP BLOSUM62	NC	0	NC	1	NC	0	NC	0	NC	0	NC	0	NC	1	NC	0	NC	0	NC	NA	NC	0	NC	0	NC	1	NC	0	1	1	2	1	3	1	3	1	NC	0	NC	0	NC	1	NC	1	NC	0
THO Complex		Sce_Hpr1	PSI-BLAST 2 iterations	5	NC	NC	NA	NC	NA	NC	0	NC	0	NC	0	NC	0	NC	0	NC	NC	NC	0	NC	0	NC	0	5	0	NC	0	1	1	2	1	3	1	3	1	4	0	NC	0	NC	NC	NC	0	NC	0
		Hsa-no ortholog
THO Complex		Sce_Mft1	BLASTP BLOSUM62	NC	NA	NC	NA	NC	NA	NC	0	NC	NA	NC	NA	NC	0	NC	0	NC	NA	NC	0	NC	NA	NC	NA	NC	0	NC	0	1	1	2	1	2	1	3	1	NC	0	NC	0	NC	NA	NC	0	NC	NA
THO Complex		Sce_Mft1	PSI-BLAST 2 iterations	NC	0	NC	NA	NC	NA	NC	0	4	0	NC	0	NC	0	4	0	4	0	4	0	NC	NC	NC	0	NC	0	4	0	1	1	2	1	2	1	3	1	NC	0	NC	0	NC	0	NC	0	NC	0
		Hsa-no ortholog
THO Complex		Sce_Thp2	BLASTP BLOSUM62	NC	0	NC	0	NC	0	NC	0	NC	0	NC	1	NC	0	NC	0	NC	0	NC	1	NC	0	NC	0	NC	0	NC	0	1	1	1	1	4	1	4	1	NC	0	NC	0	NC	0	NC	0	NC	0
THO Complex		Sce_Thp2	PSI-BLAST 2 iterations	NC	0	NC	0	NC	0	NC	0	NC	0	NC	0	NC	0	NC	0	NC	0	NC	0	NC	0	NC	0	NC	0	NC	0	1	1	1	1	4	1	4	1	NC	0	NC	0	NC	0	NC	0	NC	0
	TREX	Hsa_UAP56	BLASTP BLOSUM62	1	1	1	1	1	1	2	0	1	1	1	1	1	1	1	1	2	1	1	1	1	1	1	1	1	1	1	1	1	1	1	1	1	1	1	1	1	1	1	1	1	1	1	1	1	1
THO Complex		Hsa_UAP56	PSI-BLAST 2 iterations	1	1	1	1	1	1	2	0	1	1	1	1	1	1	1	1	2	0	1	1	1	1	1	1	1	1	1	1	1	1	1	1	1	1	1	1	2	0	1	1	1	1	1	1	2	0
THO Complex		Sce_Sub2	BLASTP BLOSUM62	1	1	1	1	1	1	2	0	1	1	1	1	1	1	1	1	2	1	1	1	1	1	1	1	1	1	1	1	1	1	1	1	1	1	1	1	1	1	1	1	1	1	1	1	1	1
THO Complex		Sce_Sub2	PSI-BLAST 2 iterations	1	1	1	1	1	1	2	0	1	1	1	1	1	1	1	1	2	0	1	1	2	0	1	1	1	1	1	1	1	1	1	1	1	1	1	1	1	1	1	1	1	1	1	1	2	0
		Hsa-no ortholog
THO Complex		Sce_Yra1	BLASTP BLOSUM62	NC	0	2	1	NC	0	NC	1	NC	1	NC	0	NC	0	NC	0	NC	0	3	1	2	0	NC	1	2	1	NC	0	1	1	1	1	1	1	1	1	1	1	2	1	2	1	2	1	2	1
THO Complex		Sce_Yra1	PSI-BLAST 2 iterations	3	0	3	0	4	0	3	1	4	1	3	0	3	0	3	1	3	0	3	0	3	0	4	0	3	1	3	1	1	1	1	1	1	1	2	1	2	1	2	1	3	1	3	1	3	1
THO Complex		Hsa_THOC3	BLASTP BLOSUM62	1	1	1	1	1	1	1	1	1	1	1	1	1	1	1	1	1	1	1	1	1	1	4	1	2	1	2	1	4	0	3	1	4	0	4	0	4	0	2	1	3	1	2	1	2	1
THO Complex		Hsa_THOC3	PSI-BLAST 2 iterations	1	1	1	1	1	1	1	1	1	1	1	1	1	1	1	1	1	1	1	1	1	1	3	0	3	0	3	0	4	0	4	0	4	0	4	0	4	0	4	0	4	0	4	0	4	0
THO Complex		Sce_Tex1	BLASTP BLOSUM62	3	0	3	0	3	0	3	0	3	0	3	0	3	0	5	0	5	0	3	0	3	0	NC	0	3	1	3	1	1	1	1	1	3	1	2	1	3	1	3	1	NC	0	NC	0	4	0
THO Complex		Sce_Tex1	PSI-BLAST 2 iterations	4	0	4	0	4	0	4	0	4	0	4	0	4	0	4	0	4	0	4	0	4	0	4	0	4	0	3	1	1	1	1	1	3	1	3	1	4	0	3	1	4	0	4	0	4	0
Additional mRNA Export Factors		Hsa_DDX19	BLASTP BLOSUM62	1	1	1	1	1	1	1	0	1	0	1	0	1	1	1	0	1	1	1	1	1	1	4	1	1	1	1	1	1	1	1	1	1	0	1	1	1	1	1	1	1	1	1	1	1	1
Another mRNA Export Factors		Hsa_DDX19	PSI-BLAST 2 iterations	1	1	1	1	1	1	1	0	1	0	1	0	1	1	1	0	1	0	1	0	1	1	1	0	1	0	2	0	1	1	1	1	1	0	2	0	1	1	2	0	1	0	1	0	1	0
Another mRNA Export Factors		Sce_Dbp5	BLASTP BLOSUM62	1	1	1	1	1	1	1	1	1	1	1	1	1	1	1	1	1	1	1	1	1	1	4	1	1	1	1	1	1	1	1	1	1	1	1	1	1	1	1	1	1	1	1	1	1	1
Another mRNA Export Factors		Sce_Dbp5	PSI-BLAST 2 iterations	1	1	1	0	1	0	1	1	1	1	1	0	1	1	1	0	1	0	1	0	1	0	1	0	1	0	2	0	1	1	1	1	1	1	1	1	1	1	1	1	2	0	2	0	2	0
		Hsa-no ortholog
Another mRNA Export Factors		Sce_Gle1	BLASTP BLOSUM62	4	1	3	1	4	1	NC	0	NC	0	4	1	4	1	3	1	4	1	3	1	4	1	NC	0	NC	0	NC	0	1	1	1	1	3	1	2	1	2	1	3	1	4	1	4	1	4	1
Another mRNA Export Factors		Sce_Gle1	PSI-BLAST 2 iterations	3	1	3	1	3	1	4	1	4	0	3	1	4	1	4	1	3	1	3	1	3	1	4	0	3	0	4	0	1	1	1	1	1	1	1	1	2	1	2	1	3	1	3	1	3	1
Another mRNA Export Factors		Hsa_RAE1	BLASTP BLOSUM62	1	1	1	1	1	1	4	1	1	1	1	1	1	1	1	1	1	1	1	1	1	1	1	1	1	1	2	1	2	1	2	1	2	1	1	1	2	1	2	1	2	1	1	1	2	1
Another mRNA Export Factors		Hsa_RAE1	PSI-BLAST 2 iterations	1	1	1	1	1	1	2	0	1	1	1	1	1	1	1	1	1	1	1	1	1	1	1	1	1	1	2	1	2	1	2	1	2	1	2	1	2	1	2	1	2	1	2	1	2	1
Another mRNA Export Factors		Sce_Gle2	BLASTP BLOSUM62	2	1	2	1	2	1	2	1	1	1	2	1	2	1	2	1	2	1	1	1	2	1	2	1	2	1	2	1	1	1	1	1	1	1	1	1	1	1	1	1	1	1	1	1	1	1
Another mRNA Export Factors		Sce_Gle2	PSI-BLAST 2 iterations	2	1	2	1	2	1	2	1	2	1	2	1	2	1	2	1	2	1	2	1	2	1	2	1	2	1	2	1	1	1	1	1	1	1	1	1	1	1	1	1	1	1	1	1	1	1
Another mRNA Export Factors		Hsa_TAP	BLASTP BLOSUM62	1	1	1	1	1	1	5	1	1	1	1	1	2	1	2	1	2	1	2	1	1	1	2	1	2	1	3	1	3	1	3	1	3	1	3	0	2	1	3	1	3	1	2	1	4	1
Another mRNA Export Factors		Hsa_TAP	PSI-BLAST 2 iterations	1	1	1	1	1	1	5	1	1	1	1	1	2	1	2	1	2	1	2	1	2	1	2	1	2	1	3	1	3	1	3	1	3	1	3	0	3	1	3	1	3	1	3	1	4	1
Another mRNA Export Factors		Sce_Mex67	BLASTP BLOSUM62	3	1	3	1	3	1	NC	0	3	1	3	1	3	1	3	1	3	1	3	1	3	1	4	1	NC	1	NC	1	1	1	1	1	1	1	1	1	1	1	2	1	3	1	3	1	4	1
Another mRNA Export Factors		Sce_Mex67	PSI-BLAST 2 iterations	4	1	4	1	4	1	5	0	4	1	4	1	4	1	4	1	3	1	3	1	3	1	4	1	4	1	4	1	1	1	1	1	1	1	1	1	2	1	2	1	3	1	3	1	4	1
Another mRNA Export Factors		Hsa_SHFM1	BLASTP BLOSUM62	1	1	1	1	1	1	1	1	1	1	1	1	1	1	1	1	1	1	1	1	NC	1	NC	1	2	1	NC	0	2	1	NC	1	NC	1	2	1	NC	1	NC	1	4	1	1	1	4	1
Another mRNA Export Factors		Hsa_SHFM1	PSI-BLAST 2 iterations	1	1	1	1	1	1	1	1	1	1	1	1	1	1	NC	1	1	1	NC	1	NC	1	NC	1	NC	1	NC	0	NC	1	NC	1	NC	0	NC	1	NC	0	NC	0	NC	1	NC	1	4	1
Another mRNA Export Factors		Sce_Sem1	BLASTP BLOSUM62	NC	1	NC	1	NC	1	NC	1	NC	1	NC	1	NC	1	NC	1	NC	1	NC	1	NC	0	NC	1	NC	1	NC	0	1	1	2	1	2	1	2	1	NC	1	NC	1	2	1	2	1	NC	1
Another mRNA Export Factors		Sce_Sem1	PSI-BLAST 2 iterations	NC	1	NC	1	NC	1	NC	1	NC	1	NC	1	NC	1	NC	0	NC	0	NC	1	NC	0	NC	1	NC	0	NC	0	1	1	2	1	2	1	2	1	NC	1	NC	1	NC	1	NC	1	4	1
		Hsa-no ortholog
Another mRNA Export Factors		Sce_Nab2	BLASTP BLOSUM62	4	1	4	1	4	1	4	1	NC	0	4	1	4	1	NC	0	4	1	NC	NA	4	1	NC	NA	NC	NA	NC	NC	1	1	1	1	1	1	1	1	2	1	3	1	3	1	5	0	4	1
Another mRNA Export Factors		Sce_Nab2	PSI-BLAST 2 iterations	4	1	4	1	4	1	4	1	4	0	4	1	4	1	4	0	4	1	4	1	4	1	NC	NC	4	1	4	NC	1	1	1	1	1	1	2	1	2	1	3	1	3	1	NC	0	5	1
Another mRNA Export Factors		Hsa_p15	BLASTP BLOSUM62	1	1	1	1	1	1	1	0	1	0	2	0	1	0	2	0	1	1	1	1	1	0	2	0	2	1	NC	0	3	0	3	0	3	0	3	0	3	0	3	0	NC	0	NC	0	2	0
Another mRNA Export Factors		Hsa_p15	PSI-BLAST 2 iterations	1	1	1	1	1	1	1	0	1	0	4	0	1	0	2	0	1	1	1	1	1	0	2	0	2	1	3	0	3	0	3	0	3	0	3	0	3	0	3	0	3	0	3	0	2	0
Another mRNA Export Factors		Sce_Mtr2	BLASTP BLOSUM62	NC	1	NC	0	NC	1	NC	0	NC	0	NC	0	NC	1	NC	0	NC	0	NC	0	NC	0	NC	1	NC	0	NC	0	1	1	1	1	1	1	1	1	2	1	3	1	NC	0	NC	0	NC	0
Another mRNA Export Factors		Sce_Mtr2	PSI-BLAST 2 iterations	NC	0	NC	NA	NC	0	NC	0	NC	0	NC	0	NC	0	NC	0	NC	0	NC	0	NC	0	NC	0	NC	0	NC	0	1	1	1	1	1	1	1	1	2	1	3	1	NC	0	NC	0	NC	0
		Hsa-no ortholog
Another mRNA Export Factors		Sce_Npl3p	BLASTP BLOSUM62	4	1	4	1	4	1	4	1	4	1	4	1	4	1	4	1	5	0	NC	1	4	1	NC	0	NC	0	4	1	1	1	1	1	3	1	3	1	4	1	4	1	4	1	3	1	4	1
Another mRNA Export Factors		Sce_Npl3p	PSI-BLAST 2 iterations	4	1	4	1	4	0	4	0	4	1	3	0	4	1	4	1	4	1	4	1	4	0	4	1	4	1	4	1	1	1	1	1	2	1	3	1	4	1	4	1	3	1	3	1	4	1
Another mRNA Export Factors		Hsa_CCDC88C	BLASTP BLOSUM62	1	1	1	1	1	1	1	1	4	0	1	NC	2	0	2	0	4	0	4	1	4	1	4	0	4	1	5	1	NC	1	NC	0	NC	0	NC	0	NC	0	NC	0	NC	0	5	0	NC	0
Another mRNA Export Factors		Hsa_CCDC88C	PSI-BLAST 2 iterations	1	1	1	1	1	1	1	1	4	0	1	1	2	0	2	0	4	0	4	1	4	0	4	0	4	0	4	0	4	0	4	0	4	0	4	0	4	0	4	0	4	0	4	0	4	0
Another mRNA Export Factors		Sce_Mlp2	BLASTP BLOSUM62	NC	1	NC	0	NC	0	NC	0	NC	0	NC	0	NC	0	NC	0	5	0	5	1	NC	0	NC	1	NC	1	NC	0	1	1	2	0	2	0	2	0	3	0	3	0	3	0	5	0	4	0
Another mRNA Export Factors		Sce_Mlp2	PSI-BLAST 2 iterations	4	0	3	0	3	0	4	0	3	0	4	0	4	0	4	0	4	0	4	1	4	0	4	0	4	0	4	0	1	1	2	0	3	0	3	0	3	0	3	0	3	0	3	0	3	0
Another mRNA Export Factors		Hsa_TPR	BLASTP BLOSUM62	1	1	1	1	1	1	1	1	NC	0	1	1	1	1	5	1	2	1	3	1	2	1	5	1	4	1	NC	0	3	1	4	1	3	1	3	1	3	1	3	1	3	1	3	1	3	1
Another mRNA Export Factors		Hsa_TPR	PSI-BLAST 2 iterations	1	1	1	1	1	1	1	1	4	0	1	1	1	1	3	1	3	1	3	1	3	1	4	1	4	1	4	0	4	1	4	1	4	1	4	1	4	1	3	1	4	1	3	1	3	1
Another mRNA Export Factors		Sce_Mlp1	BLASTP BLOSUM62	2	1	4	1	4	1	2	1	NC	1	2	1	5	1	4	1	4	1	3	0	4	1	NC	1	NC	1	NC	0	1	1	1	1	2	1	2	1	2	1	2	1	2	1	2	1	2	1
Another mRNA Export Factors		Sce_Mlp1	PSI-BLAST 2 iterations	3	1	3	1	3	1	3	1	3	0	3	1	3	0	4	1	4	1	4	0	4	1	4	0	4	0	4	0	1	1	2	1	2	1	2	1	3	1	3	1	3	1	3	1	3	1
Another mRNA Export Factors		Hsa_HNRNPM	BLASTP BLOSUM62	1	1	1	1	1	1	1	1	2	0	3	0	4	1	3	1	3	0	4	0	3	0	4	0	4	0	4	0	4	0	4	0	4	0	4	0	4	0	4	0	4	0	4	0	4	0
Another mRNA Export Factors		Hsa_HNRNPM	PSI-BLAST 2 iterations	1	1	1	1	1	1	1	1	1	0	1	1	1	1	3	1	4	0	3	0	3	0	3	0	4	0	3	0	4	0	4	0	4	0	4	0	3	0	4	0	4	0	4	0	3	0
Another mRNA Export Factors		Sce_Hrb1	BLASTP BLOSUM62	3	0	4	0	3	0	4	0	3	0	4	0	3	0	2	0	4	0	4	1	4	1	4	0	3	0	4	0	1	1	2	1	2	1	4	0	2	1	2	1	2	0	2	0	4	0
Another mRNA Export Factors		Sce_Hrb1	PSI-BLAST 2 iterations	4	0	4	0	4	0	4	0	4	0	4	0	4	0	4	0	4	0	4	0	4	0	4	0	4	0	4	0	1	1	2	1	4	0	4	0	4	0	3	1	4	0	4	0	4	0
		Hsa-no ortholog
Another mRNA Export Factors		Sce_Nup159	BLASTP BLOSUM62	NC	0	NC	1	NC	0	NC	1	NC	0	NC	0	NC	1	NC	0	NC	1	NC	0	5	1	NC	0	NC	0	NC	0	1	1	2	1	3	1	5	1	3	1	4	1	NC	1	NC	0	5	0
Another mRNA Export Factors		Sce_Nup159	PSI-BLAST 2 iterations	4	0	4	NC	4	0	4	0	4	0	5	0	4	0	4	0	4	0	4	0	4	1	4	0	4	1	5	0	1	1	3	1	3	1	3	1	4	1	4	1	4	1	4	1	4	1
Another mRNA Export Factors		Hsa_HNRNPM	BLASTP BLOSUM62	1	1	1	1	1	1	1	1	2	0	3	0	4	1	3	1	3	0	4	0	3	0	4	0	4	0	4	0	4	0	4	0	4	0	4	0	4	0	4	0	4	0	4	0	4	0
Another mRNA Export Factors		Hsa_HNRNPM	PSI-BLAST 2 iterations	1	1	1	1	1	1	1	1	1	0	1	1	1	1	3	1	4	0	3	0	3	0	3	0	4	0	3	0	4	0	4	0	4	0	4	0	3	0	4	0	4	0	4	0	3	0
Another mRNA Export Factors		Sce_Gbp2	BLASTP BLOSUM62	4	1	4	0	3	0	3	0	4	0	4	0	4	0	2	1	3	0	4	0	3	0	4	0	4	0	3	1	1	1	2	0	2	0	4	1	2	0	2	0	3	1	2	1	4	1
Another mRNA Export Factors		Sce_Gbp2	PSI-BLAST 2 iterations	4	0	4	0	4	0	4	0	4	0	4	0	4	0	4	0	4	0	4	0	4	0	4	0	4	0	4	0	1	1	2	0	4	0	4	0	4	0	4	0	4	0	4	0	4	0
		Hsa-no ortholog
Another mRNA Export Factors		Sce_Lea1	BLASTP BLOSUM62	3	1	3	1	4	1	3	1	4	1	4	1	2	1	3	1	3	1	3	1	2	1	2	1	2	1	2	1	1	1	1	1	1	1	1	1	2	1	4	0	2	1	2	1	2	1
Another mRNA Export Factors		Sce_Lea1	PSI-BLAST 2 iterations	3	1	3	1	4	0	3	1	4	1	4	1	3	1	3	1	3	1	3	1	3	1	3	1	3	1	3	1	1	1	1	1	1	1	1	1	3	1	3	1	3	1	3	1	3	1
Another mRNA Export Factors		Hsa_NEDD4	BLASTP BLOSUM62	1	1	1	1	1	1	1	0	1	0	1	1	1	1	1	1	1	0	1	1	1	1	2	0	2	0	4	0	2	0	2	0	2	0	1	0	2	0	2	0	1	0	2	0	2	0
Another mRNA Export Factors		Hsa_NEDD4	PSI-BLAST 2 iterations	1	1	1	0	1	0	1	0	1	0	1	0	1	0	1	1	1	0	1	1	1	1	2	0	2	0	4	0	2	0	2	0	2	0	2	0	2	0	2	0	2	0	2	0	2	0
Another mRNA Export Factors		Sce_Rsp5	BLASTP BLOSUM62	2	1	2	1	2	1	2	1	2	1	1	1	2	1	1	1	2	1	2	1	2	1	2	1	2	1	2	1	1	1	1	1	1	1	1	1	1	1	1	1	1	1	1	1	1	1
Another mRNA Export Factors		Sce_Rsp5	PSI-BLAST 2 iterations	2	1	2	1	2	1	2	1	2	1	2	1	2	1	2	1	2	1	2	1	2	1	2	1	2	1	2	1	1	1	1	1	1	1	1	1	1	1	1	1	1	1	1	1	1	1
Another mRNA Export Factors		Hsa_HECT	BLASTP BLOSUM62	1	1	1	1	5	0	5	0	5	0	1	1	1	1	5	0	5	0	2	1	5	1	2	1	5	0	5	1	4	1	4	1	4	1	4	1	4	1	4	1	4	1	4	1	4	1
Another mRNA Export Factors		Hsa_HECT	PSI-BLAST 2 iterations	1	1	1	1	5	0	5	0	5	0	1	1	1	1	5	0	5	0	2	1	5	1	3	1	3	1	5	1	3	1	3	1	3	1	3	1	4	1	3	1	3	1	3	1	3	1
Another mRNA Export Factors		Sce_TOM1	BLASTP BLOSUM62	4	1	4	1	5	0	5	0	5	0	4	1	4	1	5	0	5	0	5	1	5	1	5	1	5	1	5	1	1	1	1	1	1	1	1	1	2	1	2	1	3	1	2	1	3	1
Another mRNA Export Factors		Sce_TOM1	PSI-BLAST 2 iterations	4	1	4	1	5	0	5	0	5	0	4	1	4	1	5	0	5	0	4	1	5	1	4	1	3	1	5	1	1	1	1	1	1	1	1	1	2	1	3	1	2	1	3	1	3	1
Another mRNA Export Factors		Hsa_CBP80	BLASTP BLOSUM62	1	1	1	1	1	1	1	1	1	1	NC	0	1	1	1	1	1	1	1	1	1	1	2	1	2	1	NC	0	4	1	3	1	4	1	3	1	5	1	3	1	4	1	3	1	3	1
Another mRNA Export Factors		Hsa_CBP80	PSI-BLAST 2 iterations	1	1	1	1	1	1	1	1	1	1	NC	0	1	1	1	1	1	1	1	1	1	1	2	1	2	1	4	0	3	1	3	1	3	1	3	1	3	1	3	1	3	1	3	1	4	1
Another mRNA Export Factors		Sce_Sto1	BLASTP BLOSUM62	4	1	4	1	4	1	4	1	4	1	NC	0	4	1	5	1	3	1	3	1	3	1	3	1	3	1	NC	0	1	1	1	1	1	1	1	1	2	1	3	1	3	1	3	1	3	1
Another mRNA Export Factors		Sce_Sto1	PSI-BLAST 2 iterations	4	1	4	1	4	1	4	1	4	1	NC	0	4	1	4	1	4	1	4	1	4	1	4	1	4	1	NC	0	1	1	1	1	1	1	1	1	2	1	3	1	4	1	4	1	3	1
Another mRNA Export Factors		Hsa_CPB20	BLASTP BLOSUM62	1	1	1	1	1	1	4	1	1	1	1	1	1	1	1	1	1	1	1	1	1	1	1	1	1	1	4	0	4	1	4	1	4	1	2	1	4	1	2	1	2	1	2	1	1	1
Another mRNA Export Factors		Hsa_CBP20	PSI-BLAST 2 iterations	1	1	1	1	1	1	4	1	1	1	1	1	1	1	1	1	1	1	1	1	1	1	1	1	1	1	4	0	4	1	4	1	4	1	1	1	4	1	1	1	2	1	2	1	1	1
Another mRNA Export Factors		Sce_Cbc2	BLASTP BLOSUM62	3	1	3	1	3	1	3	1	3	1	3	1	3	1	3	1	2	1	3	1	3	1	2	1	2	1	5	0	1	1	1	1	2	1	2	1	2	1	2	1	3	1	4	1	2	1
Another mRNA Export Factors		Sce_Cbc2	PSI-BLAST 2 iterations	2	1	2	1	2	1	2	1	2	1	2	1	2	1	2	1	2	1	2	1	2	1	2	1	2	1	4	0	1	1	1	1	1	1	1	1	2	1	2	1	1	1	4	1	2	1
rRNA Export		Hsa_TAP	BLASTP BLOSUM62	1	1	1	1	1	1	5	1	1	1	1	1	2	1	2	1	2	1	2	1	1	1	2	1	2	1	3	1	3	1	3	1	3	1	3	0	2	1	3	1	3	1	2	1	4	1
Another mRNA Export Factors		Hsa_TAP	PSI-BLAST 2 iterations	1	1	1	1	1	1	5	1	1	1	1	1	2	1	2	1	2	1	2	1	2	1	2	1	2	1	3	1	3	1	3	1	3	1	3	0	3	1	3	1	3	1	3	1	4	1
Another mRNA Export Factors		Sce_Mex67	BLASTP BLOSUM62	3	1	3	1	3	1	NC	0	3	1	3	1	3	1	3	1	3	1	3	1	3	1	4	1	NC	1	NC	1	1	1	1	1	1	1	1	1	1	1	2	1	3	1	3	1	4	1
Another mRNA Export Factors		Sce_Mex67	PSI-BLAST 2 iterations	4	1	4	1	4	1	5	0	4	1	4	1	4	1	4	1	3	1	3	1	3	1	4	1	4	1	4	1	1	1	1	1	1	1	1	1	2	1	2	1	3	1	3	1	4	1
Another mRNA Export Factors		Hsa_p15	BLASTP BLOSUM62	1	1	1	1	1	1	1	0	1	0	2	0	1	0	2	0	1	1	1	1	1	0	2	0	2	1	NC	0	3	0	3	0	3	0	3	0	3	0	3	0	NC	0	NC	0	2	0
Another mRNA Export Factors		Hsa_p15	PSI-BLAST 2 iterations	1	1	1	1	1	1	1	0	1	0	4	0	1	0	2	0	1	1	1	1	1	0	2	0	2	1	3	0	3	0	3	0	3	0	3	0	3	0	3	0	3	0	3	0	2	0
Another mRNA Export Factors		Sce_Mtr2	BLASTP BLOSUM62	NC	1	NC	0	NC	1	NC	0	NC	0	NC	0	NC	1	NC	0	NC	0	NC	0	NC	0	NC	1	NC	0	NC	0	1	1	1	1	1	1	1	1	2	1	3	1	NC	0	NC	0	NC	0
Another mRNA Export Factors		Sce_Mtr2	PSI-BLAST 2 iterations	NC	0	NC	NA	NC	0	NC	0	NC	0	NC	0	NC	0	NC	0	NC	0	NC	0	NC	0	NC	0	NC	0	NC	0	1	1	1	1	1	1	1	1	2	1	3	1	NC	0	NC	0	NC	0
rRNA Export		Hsa_RAN	BLASTP BLOSUM62	1	1	1	1	1	1	1	1	1	1	1	1	1	1	1	1	1	1	1	1	1	1	1	1	1	1	1	1	1	1	1	1	1	1	1	1	1	1	1	1	1	1	1	1	1	1
rRNA Export		Hsa_RAN	PSI-BLAST 2 iterations	1	1	1	1	1	1	1	1	1	1	1	1	1	1	1	1	1	1	1	1	1	1	1	1	1	1	1	1	1	1	1	1	1	1	1	1	1	1	1	1	1	1	1	1	1	1
rRNA Export		Sce_Gsp1	BLASTP BLOSUM62	1	0	1	0	1	0	1	0	1	0	1	0	1	0	1	0	1	0	1	0	1	0	1	0	1	0	1	0	1	1	1	0	1	1	1	0	1	0	1	0	1	0	1	0	1	0
rRNA Export		Sce_Gsp1	PSI-BLAST 2 iterations	1	0	1	0	1	0	1	0	1	0	1	0	1	0	1	0	1	0	1	0	1	0	1	0	1	0	1	0	1	1	1	0	1	1	1	0	1	0	1	0	1	0	1	0	1	0
rRNA Export		Hsa_XPO1	BLASTP BLOSUM62	1	1	1	1	1	1	1	1	5	0	1	1	1	1	1	1	1	1	1	1	1	1	1	1	1	1	1	1	1	1	1	1	1	1	1	1	1	1	1	1	1	1	1	1	1	1
rRNA Export		Hsa_XPO1	PSI-BLAST 2 iterations	1	1	1	1	1	1	1	1	4	0	1	1	1	1	1	1	1	1	1	1	1	1	1	1	1	1	1	1	1	1	1	1	1	1	1	1	1	1	1	1	1	1	1	1	1	1
rRNA Export		Sce_CRM1	BLASTP BLOSUM62	1	1	1	1	1	1	1	1	5	0	1	1	1	1	1	1	1	1	1	1	1	1	1	1	1	1	1	1	1	1	1	1	1	1	1	1	1	1	1	1	1	1	1	1	1	1
rRNA Export		Sce_CRM1	PSI-BLAST 2 iterations	1	1	1	1	1	1	1	1	4	0	1	1	1	1	1	1	1	1	1	1	1	1	1	1	1	1	1	1	1	1	1	1	1	1	1	1	1	1	1	1	1	1	1	1	1	1
rRNA Export		Hsa_ZNF622	BLASTP BLOSUM62	1	1	1	1	1	1	2	1	1	1	1	1	3	1	1	1	2	1	2	1	1	1	3	1	3	1	2	1	4	1	3	1	3	1	3	1	3	1	3	1	3	1	2	1	3	1
rRNA Export		Hsa_ZNF622	PSI-BLAST 2 iterations	1	1	1	1	1	1	2	1	1	1	1	1	1	1	1	1	2	1	2	1	2	1	3	1	3	1	3	1	3	1	3	1	3	1	3	1	3	1	3	1	3	1	3	1	3	1
rRNA Export		Sce_Rei1	BLASTP BLOSUM62	3	1	2	1	3	1	4	1	2	1	2	0	2	1	2	1	2	1	2	1	2	0	2	0	2	0	2	0	1	1	1	1	1	1	1	1	1	1	2	1	4	0	4	0	4	0
rRNA Export		Sce_Rei1	PSI-BLAST 2 iterations	3	1	3	1	2	1	2	1	2	1	2	0	3	1	3	1	3	1	2	1	3	0	3	0	3	0	2	0	1	1	1	1	1	1	1	1	1	1	2	1	4	0	4	0	4	0
		Hsa-no ortholog
rRNA Export		Sce_Arx1p	BLASTP BLOSUM62	4	0	4	0	4	0	4	0	4	0	4	0	4	0	4	0	4	0	4	0	4	0	4	0	4	0	4	0	1	1	1	1	1	1	1	1	1	1	2	1	4	1	4	1	4	1
rRNA Export		Sce_Arx1p	PSI-BLAST 2 iterations	4	0	4	0	4	0	4	0	4	0	4	0	4	0	4	0	4	0	4	0	4	0	4	0	4	0	4	0	1	1	1	1	1	1	1	1	1	1	3	1	4	1	4	1	4	1
		Hsa-no ortholog
rRNA Export		Sce_Alb1	BLASTP BLOSUM62	NC	NA	NC	0	NC	0	NC	0	NC	0	NC	0	NC	0	NC	0	NC	0	NC	0	NC	0	NC	0	NC	1	NC	0	1	1	1	1	1	1	1	1	2	1	NC	0	NC	1	NC	0	NC	0
rRNA Export		Sce_Alb1	PSI-BLAST 2 iterations	NC	0	NC	0	NC	0	NC	0	NC	0	NC	0	NC	0	NC	0	NC	0	NC	NC	NC	0	NC	0	NC	0	NC	0	1	1	1	1	1	1	1	1	2	1	NC	0	NC	0	NC	0	NC	0
rRNA Export		Hsa_NMD3	BLASTP BLOSUM62	1	1	1	1	1	1	1	1	1	1	1	1	1	1	1	1	1	1	1	1	1	1	1	1	1	1	1	1	1	1	1	1	1	1	1	1	1	1	1	1	1	1	1	1	1	1
rRNA Export		Hsa_NMD3	PSI-BLAST 2 iterations	1	1	1	1	1	1	1	1	1	1	1	1	1	1	1	1	1	1	1	1	1	1	1	1	1	1	1	1	1	1	1	1	1	1	1	1	1	1	1	1	1	1	1	1	1	1
rRNA Export		Sce_Nmd3	BLASTP BLOSUM62	1	1	1	1	1	1	1	1	1	1	1	1	1	1	1	1	1	1	1	1	1	1	1	1	1	1	1	1	1	1	1	1	1	1	1	1	1	1	1	1	1	1	1	1	1	1
rRNA Export		Sce_Nmd3	PSI-BLAST 2 iterations	1	1	1	1	1	1	1	1	1	1	1	1	1	1	1	1	1	1	1	1	1	1	1	1	1	1	1	1	1	1	1	1	1	1	1	1	1	1	1	1	1	1	1	1	1	1
tRNA Export		Hsa_XPOt	BLASTP BLOSUM62	1	1	1	1	2	1	1	1	1	1	1	1	1	1	1	1	NC	0	4	0	4	0	3	1	3	1	3	1	3	1	2	1	3	1	3	1	3	1	3	1	2	1	2	1	3	1
tRNA Export		Hsa_XPOt	PSI-BLAST 2 iterations	1	1	1	1	2	1	1	1	1	1	1	1	1	1	1	1	4	0	3	0	4	0	3	1	3	1	3	1	3	1	3	1	3	1	3	1	3	1	3	1	3	1	3	1	3	1
tRNA Export		Sce_Los1	BLASTP BLOSUM62	3	1	3	1	4	1	3	1	3	1	3	1	3	1	3	1	NC	0	NC	0	NC	1	3	1	3	1	4	1	1	1	1	1	1	1	1	1	2	1	3	1	3	1	3	1	3	1
tRNA Export		Sce_Los1	PSI-BLAST 2 iterations	3	1	3	1	4	1	3	1	3	1	3	1	3	1	3	1	4	0	4	0	4	0	4	1	4	1	4	1	1	1	1	1	1	1	1	1	2	1	3	1	3	1	3	1	3	1
rRNA Export		Hsa_RAN	BLASTP BLOSUM62	1	1	1	1	1	1	1	1	1	1	1	1	1	1	1	1	1	1	1	1	1	1	1	1	1	1	1	1	1	1	1	1	1	1	1	1	1	1	1	1	1	1	1	1	1	1
rRNA Export		Hsa_RAN	PSI-BLAST 2 iterations	1	1	1	1	1	1	1	1	1	1	1	1	1	1	1	1	1	1	1	1	1	1	1	1	1	1	1	1	1	1	1	1	1	1	1	1	1	1	1	1	1	1	1	1	1	1
rRNA Export		Sce_Gsp1	BLASTP BLOSUM62	1	0	1	0	1	0	1	0	1	0	1	0	1	0	1	0	1	0	1	0	1	0	1	0	1	0	1	0	1	1	1	0	1	1	1	0	1	0	1	0	1	0	1	0	1	0
rRNA Export		Sce_Gsp1	PSI-BLAST 2 iterations	1	0	1	0	1	0	1	0	1	0	1	0	1	0	1	0	1	0	1	0	1	0	1	0	1	0	1	0	1	1	1	0	1	1	1	0	1	0	1	0	1	0	1	0	1	0
tRNA Export		Hsa_RANGAP	BLASTP BLOSUM62	1	1	1	1	2	1	1	1	1	1	1	1	4	0	1	0	3	1	2	1	1	1	4	1	4	1	3	1	4	1	4	1	4	1	4	1	3	1	4	1	3	1	3	1	3	1
tRNA Export		Hsa_RANGAP	PSI-BLAST 2 iterations	1	1	1	1	2	1	1	1	1	1	1	1	4	0	2	0	2	1	2	1	2	1	4	1	4	1	3	1	4	1	4	1	4	1	4	1	2	1	4	1	3	1	2	1	2	1
tRNA Export		Sce_Rna1	BLASTP BLOSUM62	4	1	4	1	2	1	4	1	4	1	4	1	4	1	4	1	4	1	4	1	4	1	4	1	4	1	4	1	1	1	1	1	1	1	1	1	1	1	2	1	1	1	1	1	1	1
tRNA Export		Sce_Rna1	PSI-BLAST 2 iterations	4	1	4	1	3	1	4	1	4	1	4	1	4	1	4	1	4	1	4	1	4	1	4	1	4	1	4	1	1	1	1	1	1	1	1	1	1	1	2	1	2	1	1	1	1	1
rRNA Export		Hsa_XPO1	BLASTP BLOSUM62	1	1	1	1	1	1	1	1	5	0	1	1	1	1	1	1	1	1	1	1	1	1	1	1	1	1	1	1	1	1	1	1	1	1	1	1	1	1	1	1	1	1	1	1	1	1
rRNA Export		Hsa_XPO1	PSI-BLAST 2 iterations	1	1	1	1	1	1	1	1	4	0	1	1	1	1	1	1	1	1	1	1	1	1	1	1	1	1	1	1	1	1	1	1	1	1	1	1	1	1	1	1	1	1	1	1	1	1
rRNA Export		Sce_CRM1	BLASTP BLOSUM62	1	1	1	1	1	1	1	1	5	0	1	1	1	1	1	1	1	1	1	1	1	1	1	1	1	1	1	1	1	1	1	1	1	1	1	1	1	1	1	1	1	1	1	1	1	1
rRNA Export		Sce_CRM1	PSI-BLAST 2 iterations	1	1	1	1	1	1	1	1	4	0	1	1	1	1	1	1	1	1	1	1	1	1	1	1	1	1	1	1	1	1	1	1	1	1	1	1	1	1	1	1	1	1	1	1	1	1
tRNA Export		Hsa_XPO5	BLASTP BLOSUM62	1	1	1	1	1	1	1	1	1	1	1	1	1	1	3	1	2	1	2	1	1	1	5	0	5	0	3	1	3	1	3	1	3	1	3	1	3	1	3	1	5	1	4	1	3	1
tRNA Export		Hsa_XPO5	PSI-BLAST 2 iterations	1	1	1	1	1	1	1	1	1	1	1	1	1	1	3	1	2	1	2	1	2	1	4	0	4	0	3	1	4	1	4	1	4	1	3	1	4	1	4	1	4	0	4	1	4	1
tRNA Export		Sce_Msn5	BLASTP BLOSUM62	3	1	3	1	3	1	3	1	3	1	3	1	3	1	5	1	5	1	NC	1	3	1	NC	1	NC	0	3	1	1	1	1	1	1	1	1	1	1	1	2	1	3	1	3	1	3	1
tRNA Export		Sce_Msn5	PSI-BLAST 2 iterations	4	1	4	1	4	1	4	1	4	1	4	1	4	1	4	1	4	1	4	1	4	1	4	0	4	0	4	1	1	1	1	1	1	1	1	1	1	1	2	1	3	1	3	1	3	1
tRNA Export		Hsa_EEFIA	BLASTP BLOSUM62	1	1	1	1	1	1	1	1	1	1	1	1	1	0	1	1	1	1	1	1	1	1	1	1	1	0	1	0	1	1	1	1	1	1	1	1	1	0	1	1	1	1	1	1	1	1
tRNA Export		Hsa_EEFIA	PSI-BLAST 2 iterations	1	1	1	1	1	1	1	1	1	1	1	1	1	0	1	1	1	1	1	1	1	0	1	1	1	0	2	0	1	1	1	1	1	1	1	1	1	0	1	1	1	1	1	1	1	1
tRNA Export		Sce_TEF2	BLASTP BLOSUM62	1	1	1	1	1	1	1	1	1	1	1	1	1	1	1	1	1	1	1	1	1	1	1	1	1	1	1	1	1	1	1	1	1	1	1	1	1	1	1	1	1	1	1	1	1	1
tRNA Export		Sce_TEF2	PSI-BLAST 2 iterations	1	1	1	1	1	1	1	1	1	1	1	1	1	1	1	1	1	1	1	1	1	1	1	1	1	1	2	0	1	1	1	1	1	1	1	1	1	1	1	1	1	1	1	1	1	1
CRM1 Pathway		Hsa_RAN	BLASTP BLOSUM62	1	1	1	1	1	1	1	1	1	1	1	1	1	1	1	1	1	1	1	1	1	1	1	1	1	1	1	1	1	1	1	1	1	1	1	1	1	1	1	1	1	1	1	1	1	1
rRNA Export		Hsa_RAN	PSI-BLAST 2 iterations	1	1	1	1	1	1	1	1	1	1	1	1	1	1	1	1	1	1	1	1	1	1	1	1	1	1	1	1	1	1	1	1	1	1	1	1	1	1	1	1	1	1	1	1	1	1
rRNA Export		Sce_Gsp1	BLASTP BLOSUM62	1	0	1	0	1	0	1	0	1	0	1	0	1	0	1	0	1	0	1	0	1	0	1	0	1	0	1	0	1	1	1	0	1	1	1	0	1	0	1	0	1	0	1	0	1	0
rRNA Export		Sce_Gsp1	PSI-BLAST 2 iterations	1	0	1	0	1	0	1	0	1	0	1	0	1	0	1	0	1	0	1	0	1	0	1	0	1	0	1	0	1	1	1	0	1	1	1	0	1	0	1	0	1	0	1	0	1	0
rRNA Export		Hsa_XPO1	BLASTP BLOSUM62	1	1	1	1	1	1	1	1	5	0	1	1	1	1	1	1	1	1	1	1	1	1	1	1	1	1	1	1	1	1	1	1	1	1	1	1	1	1	1	1	1	1	1	1	1	1
rRNA Export		Hsa_XPO1	PSI-BLAST 2 iterations	1	1	1	1	1	1	1	1	4	0	1	1	1	1	1	1	1	1	1	1	1	1	1	1	1	1	1	1	1	1	1	1	1	1	1	1	1	1	1	1	1	1	1	1	1	1
rRNA Export		Sce_CRM1	BLASTP BLOSUM62	1	1	1	1	1	1	1	1	5	0	1	1	1	1	1	1	1	1	1	1	1	1	1	1	1	1	1	1	1	1	1	1	1	1	1	1	1	1	1	1	1	1	1	1	1	1
rRNA Export		Sce_CRM1	PSI-BLAST 2 iterations	1	1	1	1	1	1	1	1	4	0	1	1	1	1	1	1	1	1	1	1	1	1	1	1	1	1	1	1	1	1	1	1	1	1	1	1	1	1	1	1	1	1	1	1	1	1
CRM1		Hsa_SEC13	BLASTP BLOSUM62	1	1	1	1	1	1	4	1	1	1	1	1	1	1	1	1	1	1	1	1	1	1	4	1	2	1	1	1	1	1	1	1	1	1	1	1	1	1	1	1	1	1	1	1	4	1
CRM1		Hsa_SEC13	PSI-BLAST 2 iterations	1	1	1	1	1	1	4	1	1	1	1	1	1	1	1	1	1	1	1	1	1	1	4	0	2	1	1	1	1	1	1	1	1	1	1	1	1	1	1	1	1	1	1	1	4	1
CRM1		Sce_Sec13	BLASTP BLOSUM62	1	1	1	1	1	1	4	1	1	1	1	1	1	1	1	1	1	1	1	1	1	1	1	1	1	1	1	1	1	1	1	1	1	1	1	1	1	1	1	1	1	1	1	1	4	1
CRM1		Sce_Sec13	PSI-BLAST 2 iterations	1	1	1	1	1	1	4	1	1	1	1	1	1	1	1	1	1	1	1	1	1	1	4	0	2	1	1	1	1	1	1	1	1	1	1	1	1	1	1	1	1	1	1	1	4	1
CRM1		Hsa_pp15	BLASTP BLOSUM62	1	1	1	1	1	1	1	1	1	1	1	1	3	0	1	1	1	1	1	1	1	1	1	1	1	1	2	1	1	1	1	1	1	1	1	1	1	1	2	1	2	1	2	1	2	1
CRM1		Hsa_pp15	PSI-BLAST 2 iterations	1	1	1	1	1	1	1	1	1	1	1	1	4	0	1	1	1	1	1	1	1	1	1	1	1	1	2	1	1	1	1	1	1	1	2	1	1	1	2	1	2	1	2	1	2	1
CRM1		Sce_NTF2	BLASTP BLOSUM62	1	1	4	1	1	1	2	1	2	1	2	1	4	0	2	1	1	1	1	1	1	1	1	1	1	1	1	1	1	1	1	1	1	1	1	1	1	1	1	1	1	1	1	1	1	1
CRM1		Sce_NTF2	PSI-BLAST 2 iterations	1	1	4	1	1	1	4	0	2	1	2	1	4	0	2	1	2	1	1	1	1	1	2	1	1	1	1	1	1	1	1	1	1	1	1	1	1	1	1	1	1	1	1	1	1	1
CRM1		Hsa_CSE1	BLASTP BLOSUM62	1	1	1	1	1	1	1	1	1	1	1	1	1	1	1	1	1	1	1	1	1	1	2	1	2	1	1	1	2	1	2	1	2	1	2	1	2	1	2	1	2	1	2	1	2	1
CRM1		Hsa_CSE1	PSI-BLAST 2 iterations	1	1	1	1	1	1	1	1	1	1	1	1	1	1	1	1	1	1	1	1	1	1	2	1	2	1	1	1	2	1	2	1	2	1	2	1	2	1	2	1	2	1	2	1	2	1
CRM1		Sce_Sxm1	BLASTP BLOSUM62	3	0	3	0	3	0	3	0	3	0	3	0	3	0	3	0	5	0	3	0	3	0	4	0	4	0	3	0	1	1	1	1	1	1	1	1	2	1	2	0	2	0	2	0	2	0
CRM1		Sce_Sxm1	PSI-BLAST 2 iterations	3	0	3	0	3	0	3	0	3	0	3	0	3	0	3	0	4	0	3	0	3	0	4	0	3	0	3	0	1	1	1	1	1	1	1	1	2	1	2	0	2	0	2	0	3	0
CRM1		Hsa_Ranbp1	BLASTP BLOSUM62	1	1	1	1	1	1	1	1	1	1	1	1	1	1	2	1	4	0	4	0	1	1	4	0	4	0	2	0	2	1	2	1	2	1	2	1	2	1	4	1	2	1	2	1	2	1
CRM1		Hsa_Ranbp1	PSI-BLAST 2 iterations	1	1	1	1	4	0	1	1	1	1	1	1	4	0	4	0	4	0	4	0	4	0	4	0	4	0	2	0	1	1	2	1	1	1	2	1	2	1	4	1	2	1	1	1	1	1
CRM1		Sce_Yrb1	BLASTP BLOSUM62	2	1	2	1	2	1	1	1	2	1	2	1	2	1	2	1	4	1	4	1	2	1	4	1	4	1	2	1	1	1	1	1	1	1	1	1	1	1	4	1	1	1	2	1	1	1
CRM1		Sce_Yrb1	PSI-BLAST 2 iterations	4	0	4	0	4	0	4	1	2	1	4	1	4	0	4	1	4	1	4	1	4	1	4	1	4	1	2	1	1	1	1	1	1	1	1	1	1	1	4	1	1	1	1	1	1	1
CRM1		Hsa_RGP3	BLASTP BLOSUM62	1	1	4	0	4	0	1	1	5	0	2	0	4	0	4	0	4	0	4	0	2	0	5	0	5	0	5	0	5	0	5	0	5	0	5	0	5	0	5	0	5	0	5	0	5	0
CRM1		Hsa_RGP3	PSI-BLAST 2 iterations	1	1	4	0	4	0	1	1	5	0	2	0	4	0	4	0	4	0	4	0	3	0	4	0	4	0	5	0	5	0	5	0	5	0	5	0	5	0	5	0	5	0	5	0	5	0
CRM1		Sce_Ranbp1_Yrb2p	BLASTP BLOSUM62	4	1	4	1	4	1	4	1	4	1	4	1	4	1	4	1	4	1	4	0	4	1	4	0	5	0	5	1	1	1	1	1	2	1	2	1	4	1	4	1	5	0	5	0	5	0
CRM1		Sce_Ranbp1_Yrb2p	PSI-BLAST 2 iterations	4	0	4	0	4	0	4	0	4	1	4	1	4	0	4	0	4	0	4	0	3	1	4	0	4	0	4	0	1	1	1	1	2	1	2	1	4	1	4	1	3	0	3	0	4	0
tRNA Export		Hsa_RANGAP	BLASTP BLOSUM62	1	1	1	1	2	1	1	1	1	1	1	1	4	0	1	0	3	1	2	1	1	1	4	1	4	1	3	1	4	1	4	1	4	1	4	1	3	1	4	1	3	1	3	1	3	1
tRNA Export		Hsa_RANGAP	PSI-BLAST 2 iterations	1	1	1	1	2	1	1	1	1	1	1	1	4	0	2	0	2	1	2	1	2	1	4	1	4	1	3	1	4	1	4	1	4	1	4	1	2	1	4	1	3	1	2	1	2	1
tRNA Export		Sce_Rna1	BLASTP BLOSUM62	4	1	4	1	2	1	4	1	4	1	4	1	4	1	4	1	4	1	4	1	4	1	4	1	4	1	4	1	1	1	1	1	1	1	1	1	1	1	2	1	1	1	1	1	1	1
tRNA Export		Sce_Rna1	PSI-BLAST 2 iterations	4	1	4	1	3	1	4	1	4	1	4	1	4	1	4	1	4	1	4	1	4	1	4	1	4	1	4	1	1	1	1	1	1	1	1	1	1	1	2	1	2	1	1	1	1	1
CRM1		Hsa_RCC1	BLASTP BLOSUM62	1	1	1	1	1	1	1	1	1	1	1	1	1	1	1	1	4	0	4	0	1	1	4	0	4	0	4	0	3	0	3	0	3	0	3	0	3	0	3	0	3	0	3	0	3	0
CRM1		Hsa_RCC1	PSI-BLAST 2 iterations	1	1	1	1	1	1	1	1	1	1	1	1	1	1	1	1	4	0	4	0	1	1	4	0	4	0	4	0	4	0	4	0	4	0	4	0	3	0	4	0	3	0	3	0	3	0
CRM1		Sce_Srm1	BLASTP BLOSUM62	3	1	3	1	3	1	4	0	3	1	3	1	3	1	3	1	3	1	3	1	3	1	3	1	3	1	3	1	1	1	1	1	1	1	1	1	1	1	1	1	4	1	2	1	2	1
CRM1		Sce_Srm1	PSI-BLAST 2 iterations	4	0	4	0	4	0	4	0	4	0	4	0	4	0	4	0	4	0	4	0	4	0	4	0	4	0	4	0	1	1	1	1	1	1	1	1	1	1	1	1	4	1	2	1	2	1
miRNA Export		Hsa_XPO5	BLASTP BLOSUM62	1	1	1	1	1	1	1	1	1	1	1	1	1	1	3	1	2	1	2	1	1	1	5	0	5	0	3	1	3	1	3	1	3	1	3	1	3	1	3	1	5	1	4	1	3	1
tRNA Export		Hsa_XPO5	PSI-BLAST 2 iterations	1	1	1	1	1	1	1	1	1	1	1	1	1	1	3	1	2	1	2	1	2	1	4	0	4	0	3	1	4	1	4	1	4	1	3	1	4	1	4	1	4	0	4	1	4	1
tRNA Export		Sce_Msn5	BLASTP BLOSUM62	3	1	3	1	3	1	3	1	3	1	3	1	3	1	5	1	5	1	NC	1	3	1	NC	1	NC	0	3	1	1	1	1	1	1	1	1	1	1	1	2	1	3	1	3	1	3	1
tRNA Export		Sce_Msn5	PSI-BLAST 2 iterations	4	1	4	1	4	1	4	1	4	1	4	1	4	1	4	1	4	1	4	1	4	1	4	0	4	0	4	1	1	1	1	1	1	1	1	1	1	1	2	1	3	1	3	1	3	1
rRNA Export		Hsa_RAN	BLASTP BLOSUM62	1	1	1	1	1	1	1	1	1	1	1	1	1	1	1	1	1	1	1	1	1	1	1	1	1	1	1	1	1	1	1	1	1	1	1	1	1	1	1	1	1	1	1	1	1	1
rRNA Export		Hsa_RAN	PSI-BLAST 2 iterations	1	1	1	1	1	1	1	1	1	1	1	1	1	1	1	1	1	1	1	1	1	1	1	1	1	1	1	1	1	1	1	1	1	1	1	1	1	1	1	1	1	1	1	1	1	1
rRNA Export		Sce_Gsp1	BLASTP BLOSUM62	1	0	1	0	1	0	1	0	1	0	1	0	1	0	1	0	1	0	1	0	1	0	1	0	1	0	1	0	1	1	1	0	1	1	1	0	1	0	1	0	1	0	1	0	1	0
rRNA Export		Sce_Gsp1	PSI-BLAST 2 iterations	1	0	1	0	1	0	1	0	1	0	1	0	1	0	1	0	1	0	1	0	1	0	1	0	1	0	1	0	1	1	1	0	1	1	1	0	1	0	1	0	1	0	1	0	1	0
		Hsa-no ortholog
miRNA Export		Sce_Rnt1	BLASTP BLOSUM62	4	1	4	1	4	0	4	1	4	1	5	1	5	1	5	1	5	1	5	1	5	1	5	1	4	1	NC	1	1	1	1	1	1	1	1	1	2	1	3	1	3	1	3	1	3	1
miRNA Export		Sce_Rnt1	PSI-BLAST 2 iterations	4	1	4	1	4	0	4	1	4	1	4	0	4	0	4	1	4	1	4	1	4	1	4	1	4	1	4	1	1	1	1	1	1	1	1	1	2	1	3	1	3	1	3	1	3	1
snRNA/snoRNA Export		Hsa_XPO1	BLASTP BLOSUM62	1	1	1	1	1	1	1	1	5	0	1	1	1	1	1	1	1	1	1	1	1	1	1	1	1	1	1	1	1	1	1	1	1	1	1	1	1	1	1	1	1	1	1	1	1	1
rRNA Export		Hsa_XPO1	PSI-BLAST 2 iterations	1	1	1	1	1	1	1	1	4	0	1	1	1	1	1	1	1	1	1	1	1	1	1	1	1	1	1	1	1	1	1	1	1	1	1	1	1	1	1	1	1	1	1	1	1	1
rRNA Export		Sce_CRM1	BLASTP BLOSUM62	1	1	1	1	1	1	1	1	5	0	1	1	1	1	1	1	1	1	1	1	1	1	1	1	1	1	1	1	1	1	1	1	1	1	1	1	1	1	1	1	1	1	1	1	1	1
rRNA Export		Sce_CRM1	PSI-BLAST 2 iterations	1	1	1	1	1	1	1	1	4	0	1	1	1	1	1	1	1	1	1	1	1	1	1	1	1	1	1	1	1	1	1	1	1	1	1	1	1	1	1	1	1	1	1	1	1	1
rRNA Export		Hsa_RAN	BLASTP BLOSUM62	1	1	1	1	1	1	1	1	1	1	1	1	1	1	1	1	1	1	1	1	1	1	1	1	1	1	1	1	1	1	1	1	1	1	1	1	1	1	1	1	1	1	1	1	1	1
rRNA Export		Hsa_RAN	PSI-BLAST 2 iterations	1	1	1	1	1	1	1	1	1	1	1	1	1	1	1	1	1	1	1	1	1	1	1	1	1	1	1	1	1	1	1	1	1	1	1	1	1	1	1	1	1	1	1	1	1	1
rRNA Export		Sce_Gsp1	BLASTP BLOSUM62	1	0	1	0	1	0	1	0	1	0	1	0	1	0	1	0	1	0	1	0	1	0	1	0	1	0	1	0	1	1	1	0	1	1	1	0	1	0	1	0	1	0	1	0	1	0
rRNA Export		Sce_Gsp1	PSI-BLAST 2 iterations	1	0	1	0	1	0	1	0	1	0	1	0	1	0	1	0	1	0	1	0	1	0	1	0	1	0	1	0	1	1	1	0	1	1	1	0	1	0	1	0	1	0	1	0	1	0
snRNA Export		Hsa_PHAX	BLASTP BLOSUM62	1	1	1	1	1	1	1	1	NC	0	1	1	4	1	3	1	3	1	2	1	3	1	5	1	4	1	NC	NA	NC	0	NC	0	NC	0	NC	0	NC	0	NC	0	NC	0	NC	0	NC	0
snRNA Export		Hsa_PHAX	PSI-BLAST 2 iterations	1	1	1	1	1	1	1	1	NC	0	1	1	4	1	3	1	3	1	3	1	3	1	4	1	4	1	NC	0	NC	0	NC	0	NC	NC	NC	0	NC	0	NC	0	NC	0	NC	0	NC	0
		Sce-no ortholog
[truncated: 84 more columns]

## Sheet: Table S3 
				Opisthokonta
				Hsa				Mmu				Gga				Xtr				Dre				Fru				Cin				Aga				Dme				Ame				Cbr				Cel
Pathways		Queries	Algorithm	I	S	E-value	QC	I	S	E-value	QC	I	S	E-value	QC	I	S	E-value	QC	I	S	E-value	QC	I	S	E-value	QC	I	S	E-value	QC	I	S	E-value	QC	I	S	E-value	QC	I	S	E-value	QC	I	S	E-value	QC	I	S
SAGA		Hsa-no ortholog
	SAGA (Spt-Ada-Gcn5-Acetyltransferase)	Sce_Hfi1p	BLASTP BLOSUM62	31.2	47.9	0.653483	20	33.3	49	0.0278191	20	25.6	45.7	0.977655	26	35.4	53.8	0.0117925	13	25.5	45.3	0.931148	22	53.8	65.4	3.64114	5	36.8	57.9	3.65257	12	43.2	63.6	0.117972	9	43.9	70.7	0.101051	8	43.9	65.9	0.139183	8	27.1	43.6	0.140023	27	31.7	49.2
	SAGA (Spt-Ada-Gcn5-Acetyltransferase)	Sce_Hfi1p	BLASTP BLOSUM45	33.8	49.2	1.15978	13	33.8	49.2	0.967814	13	41.5	51.2	0.980701	8	35.4	55.4	0.0134772	13	28.1	46.9	0.307889	13	31.2	43.8	5.97339	13	29.4	54.9	2.51191	10	35.7	51.4	0.18628	14	32.8	56.9	0.862725	12	31.2	54.2	0.935251	10	27.2	45.6	0.0178449	26	25.3	49.3
	SAGA (Spt-Ada-Gcn5-Acetyltransferase)	Sce_Hfi1p	BLASTP PAM250	22.5	50.6	4.51939	18	25	55	0.0926386	20	NC	NC	NC	NC	21.6	56.9	5.72316	21	24.6	57.9	0.617427	23	26.6	68.8	1.02004	13	24.5	47.9	0.485619	19	29.3	60	0.0599232	15	19.7	51.8	0.0280543	28	18.1	53.6	0.157684	28	28.2	59.2	2.38984	15	18.5	52.7
	SAGA (Spt-Ada-Gcn5-Acetyltransferase)	Sce_Hfi1p	PSI-BLAST 2 iterations	14.8	29.6	7.07046e-08	76	15.1	29	3.32787e-08	76	30.9	47.3	0.074018	11	29.4	50	3.25028e-07	14	15.8	30.6	2.46086e-06	54	15.8	34.7	0.00110037	54	16.7	34	1.61932e-05	33	19.6	32.9	1.62678e-06	62	15.6	31.2	4.9106e-07	72	17.1	36.6	2.74839e-05	34	26.4	46.2	0.438022	19	21	37.1
	SAGA (Spt-Ada-Gcn5-Acetyltransferase)	Sce_Hfi1p	PSI-BLAST 3 iterations	15.3	30.3	1.54801e-54	79	15	30.8	8.39887e-54	79	15.1	32.7	0.0178522	33	14.5	29	1.74174e-45	76	15.3	28.5	1.32255e-34	76	13.7	26.6	4.09538e-33	76	13.3	26.6	2.89208e-35	74	17.9	32.7	5.95442e-36	75	15.4	29.7	3.86714e-41	73	14.3	27.8	4.61698e-16	76	16.4	34.2	0.035709	60	12	22
	SAGA (Spt-Ada-Gcn5-Acetyltransferase)	Sce_Hfi1p	PSI-BLAST 5 iterations	15.3	30.3	2.26908e-56	79	15	30.8	9.11419e-57	79	13.1	39.3	6.66023e-05	12	14.8	29.5	2.46495e-53	79	14.5	27.8	7.34956e-44	79	13.5	26.9	2.12767e-44	79	13.3	26.5	2.81906e-34	74	17.6	32.4	8.88e-36	76	15.5	29.8	1.19219e-39	74	14.3	27.8	1.14903e-33	76	11.8	24	0.038784	87	27	41.3
	SAGA (Spt-Ada-Gcn5-Acetyltransferase)	Sce_Hfi1p	TBLASTN	38.5	46.2	9.3882	11	NC	NC	NC	NC	NC	NC	NC	NC	35.3	56.9	0.285607	10	40.5	57.1	2.8273	9	NC	NC	NC	NC	36.8	57.9	7.19819	12	25	39.5	8.94393	31	42.6	60.7	0.0494129	12	NC	NC	NC	NC	NC	NC	NC	NC	35.4	58.3
		Hsa-no ortholog
	SAGA (Spt-Ada-Gcn5-Acetyltransferase)	Sce_Ngg1p	BLASTP BLOSUM62	25.8	47	0.0372626	19	25.8	47	0.0324789	19	20.9	38.4	0.00787755	46	25	47	0.0210489	19	28.2	51.8	0.00035565	16	26	50.6	0.827603	11	24.5	46.2	0.706997	15	NC	NC	NC	NC	23	48	0.0496084	22	35.6	50.7	7.5642	10	25.4	44.8	8.33833	26	36.8	56.1
	SAGA (Spt-Ada-Gcn5-Acetyltransferase)	Sce_Ngg1p	BLASTP BLOSUM45	27.1	52.3	0.0802444	15	27.1	52.3	0.0671851	15	27.1	52.3	0.0442492	15	26.2	52.3	0.0452848	15	28.2	52.7	0.00115005	16	23.5	40.7	0.488085	23	37.5	56.9	1.00334	10	NC	NC	NC	NC	NC	NC	NC	NC	33.3	57.4	7.54784	8	28.9	48.5	5.40582	14	36.8	56.1
	SAGA (Spt-Ada-Gcn5-Acetyltransferase)	Sce_Ngg1p	BLASTP PAM250	27.8	63.9	1.5549	10	27.8	63.9	1.37997	10	29.2	62.5	0.789243	10	27.8	62.5	0.23873	10	22.1	62.3	0.0664418	22	25	57.9	3.73816	11	25.5	58.2	3.91198	8	18.3	52.9	1.54679	15	25.4	62.7	4.71663	10	NC	NC	NC	NC	25.4	61.9	1.69461	9	NC	NC
	SAGA (Spt-Ada-Gcn5-Acetyltransferase)	Sce_Ngg1p	PSI-BLAST 2 iterations	18	33	4.12475e-10	49	18	33	4.07455e-10	49	19.4	34.9	2.53565e-12	48	16.8	33	3.71449e-13	49	20.7	36.8	8.00355e-11	47	18.8	35	6.84297e-08	47	16.2	33.5	2.39323e-09	71	16.6	32.4	5.17865e-05	52	16.6	32.8	7.17817e-07	47	19.3	37.3	0.0012408	44	18.1	41.5	0.00223776	24	19.3	32.9
	SAGA (Spt-Ada-Gcn5-Acetyltransferase)	Sce_Ngg1p	PSI-BLAST 3 iterations	15.1	34.2	2.1241e-41	46	14.6	34	3.30403e-29	50	18.3	33.1	4.14901e-27	51	16.3	32.4	4.69403e-27	51	16	36.6	5.69472e-78	97	16.6	32	6.09291e-21	56	12.8	30.9	8.59192e-19	62	16	30.8	7.56572e-08	61	13	31.2	1.58678e-77	90	13.8	27.6	1.95354e-07	86	9.5	26.9	0.000912866	81	11	29.2
	SAGA (Spt-Ada-Gcn5-Acetyltransferase)	Sce_Ngg1p	PSI-BLAST 5 iterations	7.5	24	5.17555e-28	99	8	24.6	2.99727e-28	99	7.2	24.2	5.43017e-28	99	6.9	23.9	1.74279e-28	99	8.2	25.6	2.84473e-34	99	10.3	27	1.29155e-27	100	9.9	28.9	2.60882e-23	100	9.4	26.6	2.57217e-25	100	9.4	25.4	7.30472e-28	100	9.1	25.4	5.43946e-23	100	9.5	27.2	4.36943e-21	99	8.7	23.6
	SAGA (Spt-Ada-Gcn5-Acetyltransferase)	Sce_Ngg1p	TBLASTN	41.5	65.9	0.890874	6	NC	NC	NC	NC	NC	NC	NC	NC	25.6	46.3	0.0793508	17	NC	NC	NC	NC	29.7	51.6	0.344099	9	NC	NC	NC	NC	NC	NC	NC	NC	25.8	44.3	1.84447	14	NC	NC	NC	NC	NC	NC	NC	NC	NC	NC
		Hsa-no ortholog
	SAGA (Spt-Ada-Gcn5-Acetyltransferase)	Sce_Sgf73p	BLASTP BLOSUM62	50	61.8	9.99872e-09	10	49.3	60.9	1.81641e-08	11	33.1	51.4	2.87945e-10	23	50.8	67.2	2.51873e-08	9	40.3	52.8	5.4197e-06	11	42.6	63.2	6.22911e-06	10	39.3	54.8	1.50308e-07	13	51.6	62.9	2.07869e-09	9	NC	NC	NC	NC	27.3	47.3	6.82576	8	NC	NC	NC	NC	NC	NC
	SAGA (Spt-Ada-Gcn5-Acetyltransferase)	Sce_Sgf73p	BLASTP BLOSUM45	50	63.2	3.65344e-09	10	49.3	63.8	6.84631e-09	11	34.5	52.7	2.88659e-10	23	52.1	72.9	2.29451e-08	7	47.1	61.8	2.87576e-06	10	45.9	65.6	2.64155e-06	9	45.2	61.3	6.60034e-08	9	51.6	64.5	2.73246e-10	9	NC	NC	NC	NC	NC	NC	NC	NC	NC	NC	NC	NC	NC	NC
	SAGA (Spt-Ada-Gcn5-Acetyltransferase)	Sce_Sgf73p	BLASTP PAM250	58.7	82.6	4.80614e-07	7	58.7	82.6	7.84533e-07	7	36	61.3	1.76672e-07	17	54.3	78.3	5.1816e-07	7	46	68.3	1.36636e-05	10	48.3	70.7	1.14981e-06	9	47.9	70.8	6.62152e-07	7	54.1	73.8	8.79086e-09	9	NC	NC	NC	NC	12.9	46.7	3.16361	41	NC	NC	NC	NC	NC	NC
	SAGA (Spt-Ada-Gcn5-Acetyltransferase)	Sce_Sgf73p	PSI-BLAST 2 iterations	25.5	38.6	7.01869e-25	33	24.8	41.5	9.51856e-26	36	24	37.3	5.1846e-29	44	18.3	34	1.31159e-18	40	15.6	31.1	3.62704e-14	84	20.1	36	3.99723e-15	21	18.1	35.5	9.82184e-12	47	21.2	37.2	1.97382e-19	45	24.6	36.1	3.08986	9	23.2	36.8	1.23294e-07	24	17.8	32.2	0.00313335	44	17.6	34.9
	SAGA (Spt-Ada-Gcn5-Acetyltransferase)	Sce_Sgf73p	PSI-BLAST 3 iterations	15.9	27.4	2.24793e-62	75	14.4	25.9	1.09369e-59	73	16.2	30.2	9.0673e-53	93	14.2	28.1	8.33857e-51	94	15.9	30.3	4.91974e-80	91	16.1	32.1	1.61282e-90	68	15.1	31.8	4.44942e-33	92	20.7	36.1	7.11578e-23	45	13.8	25.6	2.90364e-08	81	15.8	29.4	4.30241e-37	64	15	28.8	0.000202689	83	13.1	25.5
	SAGA (Spt-Ada-Gcn5-Acetyltransferase)	Sce_Sgf73p	PSI-BLAST 5 iterations	15.1	27.1	3.15871e-32	95	9.7	22.2	1.03676e-34	99	13.4	25.3	2.54074e-30	95	13.8	27.1	3.05074e-29	95	14.1	28.6	4.50173e-33	98	13.3	27.5	4.20599e-28	98	10.4	23.2	3.58283e-24	99	8.6	20.9	1.61008e-18	90	8.2	14.9	5.61299e-29	98	7.6	16	8.84589e-18	99	6.7	18.9	2.51347e-31	100	10.4	19.4
	SAGA (Spt-Ada-Gcn5-Acetyltransferase)	Sce_Sgf73p	TBLASTN	53.2	68.1	7.82493e-06	7	54.5	69.1	3.69592e-06	8	NC	NC	NC	NC	50.8	67.2	3.57475e-08	9	NC	NC	NC	NC	48.6	56.8	3.48534	6	46.4	60.7	1.64005e-06	9	51.7	63.3	2.36278e-07	9	NC	NC	NC	NC	51.1	70.2	3.56593e-05	7	NC	NC	NC	NC	NC	NC
		Hsa-no ortholog
	SAGA (Spt-Ada-Gcn5-Acetyltransferase)	Sce_Spt20p	BLASTP BLOSUM62	NC	NC	NC	NC	36	70	6.54876	8	28.7	51.2	1.94269	13	29.3	52	0.0579498	12	29.1	50	5.35517	14	37.3	62.7	3.95845	8	25.5	45.2	3.34063	26	23.5	45.1	0.967219	25	NC	NC	NC	NC	48.8	62.8	0.211382	7	25.8	48.3	0.00613072	25	34.8	56.1
	SAGA (Spt-Ada-Gcn5-Acetyltransferase)	Sce_Spt20p	BLASTP BLOSUM45	22.5	45	5.20283	20	29.4	57.4	2.82902	11	32.1	42.9	0.135796	9	23.9	45.7	0.40764	15	30	54.3	4.08451	12	32.8	51.7	2.09221	10	40	65	0.393071	7	23.5	46.4	1.32718	25	NC	NC	NC	NC	48.8	62.8	0.138987	7	26.1	49	0.00173985	26	33.7	51.8
	SAGA (Spt-Ada-Gcn5-Acetyltransferase)	Sce_Spt20p	BLASTP PAM250	23.8	60.5	4.17904	24	32.7	63.5	4.71693	9	24.3	57.1	2.67326	12	29	61.3	0.608867	10	21.1	55.6	1.59313	15	27.9	60.7	0.740043	10	30.2	71.4	4.22076	10	12.6	47.9	0.21968	39	NC	NC	NC	NC	22.7	51.1	3.02241	15	24.8	57.3	0.0123927	19	NC	NC
	SAGA (Spt-Ada-Gcn5-Acetyltransferase)	Sce_Spt20p	PSI-BLAST 2 iterations	25	47.7	0.00261477	15	20.8	43.6	0.000302711	25	22.2	46	0.00929008	21	27.3	45.5	0.00906466	13	25	37.5	0.0130279	12	14.4	37	0.0149858	45	17	37.9	0.00217467	30	22.2	44.4	0.00662152	10	23.4	39.1	4.82399	21	15.6	31.2	0.00612902	13	25.9	35.2	0.0125283	9	18.2	39.4
	SAGA (Spt-Ada-Gcn5-Acetyltransferase)	Sce_Spt20p	PSI-BLAST 3 iterations	15.7	32.9	1.99953e-06	41	15.5	34.3	3.20327e-09	46	19.1	38.8	7.66043e-05	25	15.6	32.8	0.0111628	42	11.7	28.5	9.7106e-08	66	13.8	31.9	1.54569e-09	43	18.7	34.6	0.00272309	18	13.5	30.1	0.000229328	59	20.8	36.9	0.000446806	28	22.7	43	0.00159887	21	20	40	0.00950916	16	13.7	30.5
	SAGA (Spt-Ada-Gcn5-Acetyltransferase)	Sce_Spt20p	PSI-BLAST 5 iterations	11.4	30	9.05376e-69	86	12.5	31.6	2.97512e-68	87	11.2	28.9	9.29225e-64	83	9.4	21.8	7.83006e-23	69	11.7	26.3	4.05196e-64	95	11.7	27.7	1.78909e-57	87	13.1	32.5	6.0031e-16	39	11.8	26.7	1.13563e-45	94	10.4	21.1	2.01868e-16	100	13.9	31.9	3.54193e-28	42	9.9	24.4	2.62905e-11	67	10.8	30
	SAGA (Spt-Ada-Gcn5-Acetyltransferase)	Sce_Spt20p	TBLASTN	NC	NC	NC	NC	NC	NC	NC	NC	NC	NC	NC	NC	36.6	51.2	6.07962	7	NC	NC	NC	NC	NC	NC	NC	NC	NC	NC	NC	NC	NC	NC	NC	NC	NC	NC	NC	NC	NC	NC	NC	NC	NC	NC	NC	NC	NC	NC
		Hsa-no ortholog
	SAGA (Spt-Ada-Gcn5-Acetyltransferase)	Sce_Taf6p	BLASTP BLOSUM62	33.2	55.2	6.5336e-55	77	33.2	55.4	3.28655e-55	77	25.2	43.9	1.60967	21	31.2	58.3	0.223529	9	30.9	52.1	2.55346e-57	91	33.6	55	4.46453e-57	83	29.8	52.6	3.22582e-48	77	32.2	54.4	7.29883e-56	77	29.8	49.7	3.29612e-51	89	32	53.3	2.29437e-53	79	25.2	45.4	4.98622e-14	59	23.8	43.3
	SAGA (Spt-Ada-Gcn5-Acetyltransferase)	Sce_Taf6p	BLASTP BLOSUM45	32	55.4	8.12224e-54	77	32	55.4	5.57514e-54	77	25.2	43.9	1.03433	21	30	55	0.0955499	12	32.3	55.7	6.13667e-56	79	32.2	55.5	2.10692e-56	83	30.1	53.9	4.62547e-47	77	32.4	56.5	1.26298e-54	77	31.6	55.2	1.18536e-49	77	33.1	56.3	2.09505e-52	77	24.5	47.1	2.47858e-14	59	24.9	46.6
	SAGA (Spt-Ada-Gcn5-Acetyltransferase)	Sce_Taf6p	BLASTP PAM250	31.3	60.9	2.35059e-44	78	31.3	60.9	5.11225e-44	78	24.5	54.3	1.88253	18	21.5	56.9	0.733864	13	30.2	58.6	1.77868e-46	89	31.7	60.8	3.32426e-46	78	28.6	59.4	7.13451e-40	76	30.5	58.8	3.13728e-49	89	29.4	55.9	1.89053e-44	90	31	60.3	4.45479e-45	79	25.6	57.6	0.000176309	24	20.4	50.8
	SAGA (Spt-Ada-Gcn5-Acetyltransferase)	Sce_Taf6p	PSI-BLAST 2 iterations	28.6	50.3	1.81956e-113	90	27.3	48.5	1.69708e-113	97	23	47.3	0.00297711	14	23	47.3	0.00127522	14	29.4	51.3	1.25379e-116	91	28.1	48.8	6.06675e-116	97	26.4	49.1	9.68988e-105	91	28.4	49.7	1.48165e-111	93	29.1	51	2.97766e-108	80	28.1	50.1	2.82154e-111	92	19.4	38.9	4.36421e-65	83	21.2	40.9
	SAGA (Spt-Ada-Gcn5-Acetyltransferase)	Sce_Taf6p	PSI-BLAST 3 iterations	27.1	48.3	5.31227e-121	97	27.3	48.5	1.12204e-121	97	15	33.9	9.20122e-16	59	23.2	45.1	3.39853e-09	16	27.9	49.2	3.69544e-120	97	27.9	48.3	1.55121e-120	97	25.7	47.3	4.05582e-107	98	28.2	49.5	3.66514e-115	93	25.5	45.2	2.49042e-111	97	27.1	48	3.3224e-114	97	18.5	37.4	1.14317e-72	83	19.6	40.2
	SAGA (Spt-Ada-Gcn5-Acetyltransferase)	Sce_Taf6p	PSI-BLAST 5 iterations	26.2	46.4	1.1085e-98	96	26.6	46.4	2.34134e-99	96	13.4	31.1	6.18779e-72	91	22.9	44.6	3.54161e-22	16	27.7	48.8	5.38492e-99	97	27.5	47.8	8.03017e-101	99	24.6	45.7	1.59285e-90	98	27.6	47.7	2.222e-97	97	25.5	44.7	2.12258e-98	97	26.5	46.8	1.54267e-95	98	18.7	37.5	5.16932e-59	83	18.8	38
	SAGA (Spt-Ada-Gcn5-Acetyltransferase)	Sce_Taf6p	TBLASTN	33	54.7	7.42333e-53	77	31.7	54.2	5.49243e-51	77	NC	NC	NC	NC	30	53.3	0.367918	12	30.9	52.1	3.90769e-55	91	36.1	60.5	2.68057e-13	28	28.8	53.6	2.12916e-46	77	32.2	54.4	1.02975e-53	77	29.8	49.7	1.37995e-48	89	32	53.3	3.40356e-50	79	24.2	43.8	1.51308e-10	59	22.3	45.2
	-	Hsa_TAF9	BLASTP BLOSUM62	100	100	1.92528e-97	100	88.3	95.7	6.87779e-83	96	77.8	92	4.55556e-75	96	77.8	92.6	6.26903e-69	96	75.3	89.5	3.81703e-73	96	74.1	87.7	3.54684e-71	96	59.9	80.3	6.07009e-57	93	45.7	72.2	7.08612e-45	96	46.5	65.6	1.43727e-40	93	57.1	73.9	9.45486e-52	95	50.3	74.5	1.3487e-44	91	47.9	72.1
	-	Hsa_TAF9	BLASTP BLOSUM45	100	100	1.44331e-98	100	88.3	95.7	4.59306e-84	96	77.8	92	3.38738e-76	96	77.8	92.6	6.24148e-70	96	75.3	89.5	2.77678e-74	96	74.1	88.3	5.02341e-72	96	59.9	80.3	8.11918e-58	93	45.7	73.5	4.14728e-45	96	46.5	67.5	2.52071e-41	93	57.1	74.5	3.14004e-52	95	50.3	75.8	4.19246e-45	91	47.5	72.8
	-	Hsa_TAF9	BLASTP PAM250	100	100	3.36154e-75	100	87.2	94.5	1.08251e-66	97	77.3	92	1.8747e-62	96	79.6	92.5	5.8024e-57	87	74.8	90.2	1.32131e-61	96	73.6	87.7	1.66997e-59	96	59.5	86.1	9.00692e-51	93	45.4	74.8	3.20897e-41	96	45.6	67.5	7.24171e-36	95	56.4	77.9	1.60432e-43	96	50	80.5	1.03768e-39	91	47.2	78.5
	-	Hsa_TAF9	PSI-BLAST 2 iterations	100	100	7.14657e-75	100	88.3	95.7	3.92733e-71	96	77.8	92	1.82859e-70	96	77.8	92.6	1.29087e-64	96	75.3	89.5	9.0523e-71	96	74.1	87.7	9.37253e-70	96	59.9	80.3	2.66145e-64	93	45.7	72.2	2.09297e-62	96	45.6	65	5.18631e-58	95	57.1	73.9	3.65254e-64	95	48.4	72.3	2.54007e-60	94	47.5	71.6
	-	Hsa_TAF9	PSI-BLAST 3 iterations	100	100	2.08353e-66	100	88.3	95.7	2.68171e-62	96	77.8	92	9.48091e-62	96	77.8	92.6	6.00496e-56	96	75.3	89.5	2.57389e-62	96	74.1	87.7	3.3653e-62	96	59.5	79.7	1.52479e-56	93	45.7	72.2	1.56652e-53	96	45.6	65	1.19632e-51	95	57.1	73.9	1.5894e-55	95	48.4	71.7	1.37229e-53	94	47.5	71.6
	-	Hsa_TAF9	PSI-BLAST 5 iterations	100	100	5.3042e-43	100	88.3	95.7	4.85051e-38	96	14.2	34.6	3.42659e-38	96	15.4	35.8	6.04961e-36	96	75.3	89.5	3.59342e-39	96	74.1	87.7	3.62961e-37	96	59.5	79.7	2.09172e-36	93	16.8	36.6	1.75745e-36	95	17.4	36	1.59823e-36	95	18	35.4	5.23457e-36	95	16.8	36	5.47568e-34	95	16.1	35.4
	-	Hsa_TAF9	TBLASTN	72	80.9	2.0809e-50	93	88.3	95.7	9.70612e-81	96	77.8	92	1.77966e-23	96	77.8	92.6	5.96998e-69	96	56	72	0.184559	15	71.8	86.6	7.14327e-38	84	59.9	80.3	4.06475e-56	93	45.1	72	5.37024e-44	97	46.5	65.6	9.04966e-40	93	57.1	73.9	4.71004e-50	95	50.3	74.5	9.62431e-44	91	47.9	72.1
	SAGA (Spt-Ada-Gcn5-Acetyltransferase)	Sce_Taf9p	BLASTP BLOSUM62	32.8	56	5.44996e-20	85	32.8	56	1.08388e-19	85	34.1	59.5	1.27362e-20	80	42.1	60.5	1.09539	24	32.5	57.9	3.66535e-19	80	32	57	3.20685e-18	82	31.7	56.1	2.4646e-16	78	30.5	55.5	1.72834e-14	82	30.5	52.7	1.663e-14	83	29.2	56.9	6.68534e-17	83	25.2	50.4	8.19292e-05	78	26.7	53.3
	SAGA (Spt-Ada-Gcn5-Acetyltransferase)	Sce_Taf9p	BLASTP BLOSUM45	32.8	56.7	8.72395e-20	85	32.8	56.7	1.92592e-19	85	35	61	1.87213e-20	78	42.1	65.8	0.37125	24	32.5	58.7	4.27186e-19	80	32	57.8	3.98021e-18	82	31.7	56.9	1.55266e-16	78	30.5	55.5	2.67192e-14	82	30.5	53.4	4.44091e-14	83	29.2	56.9	5.93284e-17	83	25.2	51.2	4.58724e-05	78	26.7	55.2
	SAGA (Spt-Ada-Gcn5-Acetyltransferase)	Sce_Taf9p	BLASTP PAM250	32.6	62.2	2.10718e-19	86	32.6	62.2	5.34386e-19	86	33.6	65.6	1.4474e-19	82	22.7	70.5	0.702056	28	31.5	63.1	3.82673e-18	83	31.2	62.5	1.7718e-17	82	33	61.7	2.24616e-15	73	29.2	60	1.63194e-14	83	30	60	1.65301e-14	83	28.3	63	2.53708e-16	81	21	55.2	0.000136605	67	19.8	54
	SAGA (Spt-Ada-Gcn5-Acetyltransferase)	Sce_Taf9p	PSI-BLAST 2 iterations	31.9	55.8	2.52371e-53	88	31.9	55.8	9.70279e-53	88	31.9	57.2	3.98566e-53	88	20.7	40	0.00714598	86	30.6	56.7	7.68273e-53	85	31.5	56.2	2.82241e-52	83	30.7	55.1	5.7149e-47	81	29.8	54.2	3.22235e-49	83	28.3	49.7	5.077e-46	92	27.1	53.6	9.95587e-50	89	18.1	43.5	1.46178e-18	88	19.6	44.2
	SAGA (Spt-Ada-Gcn5-Acetyltransferase)	Sce_Taf9p	PSI-BLAST 3 iterations	31.9	55.8	4.68516e-51	88	31.9	55.8	9.39588e-51	88	31.9	57.2	7.97393e-52	88	18.4	31.6	0.00415727	48	30.6	56.7	8.08476e-52	85	31.5	56.2	9.23819e-51	83	30.7	55.1	1.06953e-45	81	27.5	50.3	2.16096e-48	95	28.3	49.7	2.78605e-46	92	27.1	53.6	5.69447e-51	89	18	43.2	5.62905e-32	89	19.4	43.9
	SAGA (Spt-Ada-Gcn5-Acetyltransferase)	Sce_Taf9p	PSI-BLAST 5 iterations	31.9	55.8	5.37678e-46	88	31.9	55.8	6.87161e-46	88	31.9	57.2	6.28646e-47	88	18.3	41.7	0.0518012	38	30.6	56.7	4.37862e-47	85	31.5	56.2	2.7668e-46	83	30.7	55.1	7.13389e-42	81	27.5	50.3	2.80817e-46	95	28.3	49.7	1.49636e-41	92	27.1	53.6	7.46626e-47	89	18	43.2	9.16588e-29	89	19.1	43.3
	SAGA (Spt-Ada-Gcn5-Acetyltransferase)	Sce_Taf9p	TBLASTN	34.5	51.7	0.000542211	37	32.1	54.7	2.32385e-16	87	29.4	51	1.34923e-05	32	NC	NC	NC	NC	NC	NC	NC	NC	38.1	66.7	0.00376918	27	31.7	55.3	1.37246e-12	78	30.5	54.7	2.85153e-12	82	30.5	51.9	2.16899e-12	83	29.2	56.2	3.50364e-14	83	25.2	49.6	0.00187812	81	26	48.8
	-	Hsa_TAF10	BLASTP BLOSUM62	100	100	1.3245e-120	100	91.7	94.5	2.1835e-107	100	90	100	1.28456e-11	14	68.1	75	5.06803e-63	99	81	87.1	7.06036e-67	67	85.4	92.3	9.96401e-59	60	53	70.1	2.14949e-29	54	71.8	86.4	1.94536e-42	47	63.5	79.8	3.78955e-34	48	71.8	90.3	3.07326e-43	47	50.5	67.7	1.46126e-21	45	51.5	66.3
	-	Hsa_TAF10	BLASTP BLOSUM45	100	100	1.00878e-121	100	91.7	94.5	4.24552e-108	100	90	100	1.06581e-11	14	67.9	75.8	1.93696e-62	99	81	87.1	8.99989e-68	67	85.4	92.3	1.19975e-57	60	58	76	3.6831e-30	46	71.8	86.4	1.05254e-42	47	63.5	79.8	1.50054e-34	48	71.8	90.3	3.506e-44	47	50.5	67.7	6.31594e-22	45	51.5	66.3
	-	Hsa_TAF10	BLASTP PAM250	100	100	3.47294e-94	100	91.7	96.8	6.49225e-86	100	90	100	1.43111e-09	14	68.4	84.2	7.18853e-53	99	83.7	95.6	3.38056e-56	62	76.2	90.7	4.59574e-47	69	53.3	77.6	1.42522e-24	49	71.8	89.3	2.13524e-36	47	64.4	84.6	2.05442e-29	48	69.2	90.7	9.01182e-38	49	50.5	68.7	4.55683e-19	45	51.5	68.7
	-	Hsa_TAF10	PSI-BLAST 2 iterations	100	100	8.11915e-59	100	89.9	92.7	7.23923e-65	100	90	100	2.9644e-10	14	67.4	74.9	1.15522e-46	99	78.8	85.4	5.57924e-50	69	76	82.5	3.11227e-49	71	48.4	66.1	1.13078e-34	57	67.6	82	1.04273e-40	51	61.3	75.7	2.97641e-38	51	69.8	88.7	3.51882e-42	49	40.9	58.3	3.44664e-31	58	35.8	49.7
	-	Hsa_TAF10	PSI-BLAST 3 iterations	100	100	1.33608e-49	100	89.9	92.7	6.92792e-55	100	90	100	1.05712e-09	14	66	73.5	1.34908e-40	99	70.3	77.3	1.47508e-45	79	76	82.5	1.99146e-46	71	48.4	66.1	1.16216e-37	57	63.6	78	1.34322e-41	54	61.3	75.7	4.72346e-39	51	59.5	78.6	6.82429e-42	58	40.3	57.4	3.60397e-32	59	35.5	49.4
	-	Hsa_TAF10	PSI-BLAST 5 iterations	100	100	3.85841e-45	100	89.9	92.7	4.96772e-50	100	90	100	9.48172e-10	14	67.2	76.4	1.38286e-40	89	70.3	77.3	5.89128e-45	79	75.5	81.9	4.11432e-46	71	48.4	66.1	3.08302e-38	57	63.6	78	1.81225e-43	54	61.3	75.7	7.59542e-40	51	59.5	78.6	2.67888e-43	58	40.3	57.4	3.39751e-33	59	35.5	49.4
	-	Hsa_TAF10	TBLASTN	98.7	100	5.62854e-19	35	97.6	99.2	2.11909e-60	58	NC	NC	NC	NC	92.1	97.6	6.03289e-59	58	89.7	96	2.45734e-57	58	84	91.5	7.51319e-09	43	52.1	67.5	1.95274e-25	54	72.5	87.3	6.12702e-36	47	64.4	79.8	1.38826e-27	48	69.2	87.9	6.37945e-36	49	49	66	7.83728e-18	46	50.5	65.3
	SAGA (Spt-Ada-Gcn5-Acetyltransferase)	Sce_Taf10p	BLASTP BLOSUM62	32.6	55	7.1106e-16	63	32.6	55	4.69073e-16	63	46.2	76.9	0.0347338	13	31.8	51.9	1.54277e-14	63	31.8	53.8	4.33803e-16	64	33.9	53.4	1.1069e-14	57	29.5	49.2	5.51154e-14	64	31.3	53.7	6.5441e-15	65	31.3	49.6	1.16517e-13	64	31.1	49.2	2.78755e-14	64	43.3	58.3	3.52552e-08	29	42.4	63.6
	SAGA (Spt-Ada-Gcn5-Acetyltransferase)	Sce_Taf10p	BLASTP BLOSUM45	31.8	53	8.43899e-15	64	33.3	55	3.84502e-15	63	46.2	76.9	0.0220888	13	31.8	51.9	1.52768e-13	63	31.8	53.8	3.928e-15	64	33.9	54.2	9.18793e-14	57	29.5	49.2	4.24074e-13	64	31.3	53.7	3.94841e-14	65	31.3	49.6	9.70723e-13	64	31.1	49.2	2.86956e-13	64	43.3	58.3	1.46395e-08	29	42.4	63.6
	SAGA (Spt-Ada-Gcn5-Acetyltransferase)	Sce_Taf10p	BLASTP PAM250	31.1	58.5	2.56685e-14	66	30.9	58.1	2.55413e-14	66	46.2	88.5	0.134404	13	30.6	57.5	2.11414e-12	65	31.8	59.8	3.01649e-14	64	33.9	61	2.25132e-13	57	36.7	68.9	7.17808e-11	44	31.1	60.7	4.13139e-14	66	31.3	53.4	3.5904e-11	64	28.1	54.8	3.70967e-12	66	48.1	67.3	1.04556e-05	25	44.2	67.3
	SAGA (Spt-Ada-Gcn5-Acetyltransferase)	Sce_Taf10p	PSI-BLAST 2 iterations	26	43.8	7.84022e-39	82	24.6	40.3	7.21909e-40	93	21.4	42.9	5.55269e-10	34	30.8	52.6	4.15508e-36	65	32.3	51.9	3.78663e-39	65	32.3	51.9	1.66286e-35	65	27.9	46.4	3.20299e-30	68	27.2	49.7	6.86326e-38	71	23.2	48.1	4.83439e-41	90	26.4	45.3	2.99847e-36	72	26.5	40.1	9.43812e-22	71	25.2	39.5
	SAGA (Spt-Ada-Gcn5-Acetyltransferase)	Sce_Taf10p	PSI-BLAST 3 iterations	23.4	40.6	7.02984e-44	93	24.5	40.6	5.70977e-46	93	21.4	42.9	1.87458e-17	34	27	44	5.51772e-39	97	27.2	43.5	2.04152e-43	89	25.6	44.3	1.19059e-39	85	27.7	46.1	3.9457e-33	68	27.2	49.7	1.26156e-41	71	22.8	48.2	5.00254e-41	94	26.4	45.3	5.4188e-41	72	26.5	40.1	8.53101e-28	71	22.8	36.4
	SAGA (Spt-Ada-Gcn5-Acetyltransferase)	Sce_Taf10p	PSI-BLAST 5 iterations	23.4	40.6	7.25689e-41	93	24.5	40.6	2.71284e-43	93	21.4	42.9	3.21642e-17	34	27	44	3.22591e-40	97	27.2	43.5	8.92066e-42	89	25.6	44.3	2.27687e-39	85	27.3	45.5	5.40605e-32	69	27.2	49.7	2.29612e-39	71	22.8	48.2	4.05424e-38	94	26.4	45.3	1.28772e-39	72	22.9	36.9	2.2576e-29	87	22.7	36.2
	SAGA (Spt-Ada-Gcn5-Acetyltransferase)	Sce_Taf10p	TBLASTN	49.3	75.3	0.000484546	35	31.8	49.6	1.18464e-11	63	NC	NC	NC	NC	31.8	50.4	3.87123e-13	63	31.1	47.7	1.99525e-13	64	50	82	0.0997653	24	30.3	49.2	2.39617e-10	64	27.2	47.1	9.7802e-10	66	28.2	45	6.4995e-10	64	30.3	48.5	8.94316e-11	64	44.1	57.6	7.02738e-07	29	43.1	63.1
	-	Hsa_TAF12	BLASTP BLOSUM62	100	100	6.87512e-93	100	96.3	97.5	1.48621e-89	100	95	96.9	6.83965e-89	100	83.2	88.8	3.00443e-71	100	83.2	88.8	1.07055e-70	100	90.2	93.9	1.07746e-66	82	66.1	90.8	3.7976e-43	68	69.2	83.8	1.36667e-37	73	66.1	81.7	4.09989e-41	68	74.5	89.6	3.0668e-46	66	37.1	64.8	3.39423e-13	65	40	69.5
	-	Hsa_TAF12	BLASTP BLOSUM45	100	100	9.31624e-94	100	96.3	97.5	2.37611e-90	100	95	96.9	5.89991e-90	100	81.4	88.2	4.59629e-72	100	81.4	88.2	1.5835e-71	100	90.2	93.9	1.33534e-67	82	66.1	90.8	4.76709e-44	68	67.5	82.5	6.92242e-39	75	66.1	83.5	5.51906e-42	68	74.5	89.6	1.44706e-47	66	37.1	66.7	3.18298e-13	65	40	70.5
	-	Hsa_TAF12	BLASTP PAM250	100	100	5.79369e-72	100	96.3	99.4	1.56497e-70	100	95	99.4	2.49086e-70	100	81.4	91.3	4.76945e-58	100	81.4	91.3	1.8718e-57	100	90.2	94.7	8.20603e-53	82	66.7	95.4	2.36015e-39	67	61.5	83.1	3.58245e-33	81	54.8	80	3.09028e-36	84	74.5	90.6	6.58938e-39	66	35.2	64.8	2.59351e-11	65	37.1	67.6
	-	Hsa_TAF12	PSI-BLAST 2 iterations	100	100	9.79894e-68	100	96.3	97.5	1.63453e-66	100	95	96.9	6.86259e-66	100	80.7	85.7	5.43861e-56	100	81.4	88.2	7.61615e-54	100	90.2	93.9	5.96271e-53	82	52	72.7	6.40633e-41	93	62.3	77.7	2.93238e-40	81	48.7	62.8	1.53945e-41	97	74.5	89.6	4.44947e-46	66	37.1	64.8	7.70517e-23	65	35.5	66.4
	-	Hsa_TAF12	PSI-BLAST 3 iterations	100	100	1.53973e-59	100	96.3	97.5	3.1369e-59	100	95	96.9	5.35018e-58	100	80.7	85.7	2.86206e-51	100	78.3	86.3	1.19536e-49	100	90.2	93.9	1.09662e-48	82	50.3	70.7	5.79039e-41	98	56.7	72.3	4.19513e-39	88	48.7	62.8	3.53943e-44	97	74.5	89.6	3.10689e-44	66	36.4	63.6	3.48634e-21	66	36.4	66.4
	-	Hsa_TAF12	PSI-BLAST 5 iterations	100	100	2.65664e-49	100	96.3	97.5	1.89151e-49	100	95	96.9	2.84657e-48	100	80.7	85.7	1.46012e-42	100	78.8	86.5	1.05741e-41	97	90.2	93.9	9.94651e-41	82	51.7	71.5	2.60502e-34	94	56.7	72.3	1.00104e-32	88	48.7	62.8	2.26063e-37	97	73.8	88.8	4.68523e-38	66	15.1	36.1	2.95199e-20	74	16.2	40
	-	Hsa_TAF12	TBLASTN	32.8	46.6	1.95062	36	96.3	97.5	1.01965e-87	100	95	96.9	4.2512e-87	100	83.2	88.8	1.06289e-70	100	NC	NC	NC	NC	87.1	92.4	8.60058e-29	82	66.1	90.8	2.01203e-42	68	69.2	83.8	1.91124e-36	73	66.1	81.7	3.04001e-40	68	74.5	89.6	1.09447e-44	66	36.1	63.9	6.39517e-10	60	39.2	69.1
	SAGA (Spt-Ada-Gcn5-Acetyltransferase)	Sce_Taf12p	BLASTP BLOSUM62	40.4	63.6	3.1266e-23	28	42.3	67.7	5.36141e-23	24	43.5	72.2	2.76132e-23	20	46.2	71.2	2.44181e-24	19	46.2	71.2	9.67793e-24	19	45.2	72.1	3.30867e-23	19	39.3	64.8	1.91287e-22	27	45.2	66.3	2.57714e-16	19	42.3	63.5	1.09687e-18	19	42.6	64.8	1.70712e-20	20	28.2	58.8	1.95405e-06	16	29.9	66.2
	SAGA (Spt-Ada-Gcn5-Acetyltransferase)	Sce_Taf12p	BLASTP BLOSUM45	43.1	68.5	9.12586e-24	24	42.3	67.7	1.56227e-23	24	43.5	72.2	5.54263e-24	20	46.2	71.2	5.80883e-25	19	46.2	71.2	2.30775e-24	19	45.2	72.1	7.87594e-24	19	41.1	67	4.71297e-23	21	45.2	66.3	4.26854e-17	19	42.3	65.4	6.33496e-19	19	42.6	64.8	3.97152e-21	20	28.2	60	1.10072e-06	16	29.9	67.5
	SAGA (Spt-Ada-Gcn5-Acetyltransferase)	Sce_Taf12p	BLASTP PAM250	43.6	78.6	1.61836e-22	22	40	75	1.91411e-22	22	38	75.2	1.72221e-23	25	40.5	77.7	3.32667e-24	22	46.2	78.8	3.37714e-22	19	40	74.2	5.53021e-22	22	39.6	76.4	5.1787e-21	20	46.8	74.5	3.32162e-13	17	40.7	69.4	8.21623e-16	20	47.2	75.3	2.09871e-18	17	28.6	61	9.82544e-07	14	29.9	66.2
	SAGA (Spt-Ada-Gcn5-Acetyltransferase)	Sce_Taf12p	PSI-BLAST 2 iterations	36.8	58.1	2.0293e-43	29	36.1	58.1	2.9205e-43	29	33.5	55.5	5.04487e-42	29	36.2	60.3	3.24803e-44	26	31.7	51.2	3.50473e-42	30	38.6	62.1	2.11194e-43	24	24.2	44.9	6.13e-31	38	36.2	55.3	6.73652e-37	26	29.3	48.9	8.26806e-41	34	41.4	63.1	2.50626e-45	21	18.5	35.2	5.39655e-10	53	15.1	34.6
	SAGA (Spt-Ada-Gcn5-Acetyltransferase)	Sce_Taf12p	PSI-BLAST 3 iterations	33.5	54.2	5.17552e-34	29	36.3	57.5	1.13044e-33	27	33.5	55.5	1.70868e-32	29	31.5	50.9	1.41217e-36	31	31.5	50.9	5.59705e-36	31	45.5	71.3	6.96815e-38	19	23.9	44.5	7.8873e-22	39	31.8	51.4	6.84e-39	32	29	48.4	8.82861e-42	35	40.4	61.4	1.26478e-41	21	18.2	35.1	1.03218e-14	54	12.7	27.5
	SAGA (Spt-Ada-Gcn5-Acetyltransferase)	Sce_Taf12p	PSI-BLAST 5 iterations	8.7	26.9	6.5987e-17	100	9.7	22.2	1.7322e-15	99	10	24.9	3.68942e-11	100	40.6	61.3	6.68243e-14	20	9.3	27	5.07014e-18	100	41	62.9	9.13062e-13	19	22.8	39.3	4.74025e-09	38	45.9	63.5	7.27525e-14	14	8	23.9	1.78942e-08	100	10	27.1	5.33288e-14	100	9.7	29.7	3.27695e-16	99	8.7	25.4
	SAGA (Spt-Ada-Gcn5-Acetyltransferase)	Sce_Taf12p	TBLASTN	NC	NC	NC	NC	41.5	66.2	2.47557e-13	24	42.6	70.4	2.72011e-14	20	44.8	69.5	2.02567e-16	19	NC	NC	NC	NC	54.9	78.4	5.61387e-05	9	37.9	63.4	9.22422e-15	27	41.1	62	1.61411e-12	24	42.3	63.5	7.93902e-10	19	42.6	63	5.24514e-12	20	NC	NC	NC	NC	29.9	66.2
		Hsa-no ortholog
	SAGA (Spt-Ada-Gcn5-Acetyltransferase)	Sce_Sgf11p	BLASTP BLOSUM62	43.9	58.5	0.000228885	41	43.9	58.5	0.000204441	41	31.9	47.2	0.00582627	73	26.9	47.8	1.90728	68	39	58.5	0.00110967	41	30.1	49.4	7.69793e-05	84	45.8	75	0.00447383	24	52	72	0.000737451	25	40	55.6	0.0116583	45	31.4	50	1.19401e-06	87	34.2	57.9	0.0875108	38	34.2	57.9
	SAGA (Spt-Ada-Gcn5-Acetyltransferase)	Sce_Sgf11p	BLASTP BLOSUM45	43.9	61	0.000144003	41	43.9	61	0.000130504	41	31	45.1	0.012472	72	24.7	47.1	0.976089	86	39	61	0.000688832	41	30.1	53	6.81557e-05	84	45.8	79.2	0.00196564	24	52	76	0.000307747	25	33.3	53.7	0.00342256	55	31.4	52.3	4.97469e-07	87	34.2	60.5	0.400676	38	30.6	61.1
	SAGA (Spt-Ada-Gcn5-Acetyltransferase)	Sce_Sgf11p	BLASTP PAM250	50	87.5	0.0112158	24	50	87.5	0.0102185	24	31.9	49.3	0.319033	70	22.6	59.7	0.291179	63	50	87.5	0.00918861	24	29.2	63.5	0.00531764	97	44	88	0.00384208	25	52	84	0.00273639	25	38.1	69	0.0369009	42	28.6	60.7	0.00079508	85	26	52	0.882782	51	40.9	72.7
	SAGA (Spt-Ada-Gcn5-Acetyltransferase)	Sce_Sgf11p	PSI-BLAST 2 iterations	32.8	47.5	8.50807e-08	62	32.8	47.5	7.28892e-08	62	31	45.1	0.0140501	72	33.3	58.3	0.0283321	24	29.6	50	5.29804e-07	55	28.2	48.2	6.59102e-08	86	24.4	43.3	5.25812e-07	91	25.5	45.7	2.43832e-08	95	25.8	45.4	8.03292e-07	98	28.7	50	2.41446e-09	95	33.3	50	0.165678	24	28.9	44.7
	SAGA (Spt-Ada-Gcn5-Acetyltransferase)	Sce_Sgf11p	PSI-BLAST 3 iterations	25.6	43.3	4.55078e-25	91	25.6	43.3	3.8023e-25	91	29.6	51.9	0.0618347	27	24.4	46.3	0.0235019	41	22.2	48.9	6.97586e-25	91	24.5	46.8	8.97282e-26	95	24.4	43.3	1.26282e-23	91	25.5	44.7	3.54756e-27	95	24.7	44.3	1.67216e-27	98	28.7	50	1.45146e-26	95	28.9	44.7	0.410002	38	20.8	31.9
	SAGA (Spt-Ada-Gcn5-Acetyltransferase)	Sce_Sgf11p	PSI-BLAST 5 iterations	24.5	42.6	3.07394e-28	95	24.5	42.6	2.50487e-28	95	16.4	32.7	0.00672421	56	25.6	48.7	0.00425163	39	20.2	46.8	6.47002e-28	95	23.4	45.7	2.48276e-28	95	21.1	38.9	5.3077e-23	91	23.4	43.6	7.71085e-28	95	24.7	44.3	2.0793e-26	98	27.7	48.9	2.71725e-24	95	29.4	50	0.0427639	34	29.4	50
	SAGA (Spt-Ada-Gcn5-Acetyltransferase)	Sce_Sgf11p	TBLASTN	42.4	51.5	0.883347	33	43.9	58.5	0.0396326	41	40	62.9	3.16489	35	46.4	57.1	0.694685	28	42.3	57.7	2.75597	26	39	58.5	0.00786416	41	44	72	0.0908321	25	52	72	0.0117911	25	40	55.6	0.0358189	45	40.7	55.6	0.000798415	55	31.2	46.9	4.88267	65	37.5	66.7
	-	Hsa_USP33	BLASTP BLOSUM62	100	100	0	100	92.4	96.6	0	97	82.4	89.1	0	97	75.4	84.9	0	97	70.4	81.6	0	96	69.8	80.5	0	96	49.3	63.1	2.99227e-75	38	52.5	67.3	1.22526e-140	63	42.3	57.5	1.6272e-158	80	45.4	62	0	89	33.4	48	2.56807e-26	49	34	52
	-	Hsa_USP33	BLASTP BLOSUM45	100	100	0	100	92.4	96.8	0	97	82.4	89.7	0	97	75.4	85.8	0	97	70.4	82.8	0	96	69.8	81.4	0	96	48.8	64	5.43754e-76	38	52.3	69.2	5.60601e-141	63	46.8	65.3	1.05467e-130	70	50.9	71.7	3.95419e-155	77	38.1	56.3	2.12381e-24	42	32.8	51.7
	-	Hsa_USP33	BLASTP PAM250	100	100	0	100	92.3	98	0	97	82.4	92.1	0	97	75.4	88.7	0	97	70	86.4	0	96	69.1	84.8	0	96	49.9	70.1	5.14114e-66	37	53.3	75	3.82555e-120	62	48.2	71.4	1.21665e-109	63	47.7	74	8.44833e-138	82	37.4	61.1	3.76013e-22	42	33.2	58.8
	-	Hsa_USP33	PSI-BLAST 2 iterations	100	100	0	100	92.4	96.6	0	97	82.4	89.1	0	97	75.4	84.6	0	97	70	81.2	0	96	68.8	80.3	0	96	27.5	45.2	5.80232e-106	78	42.8	56.6	0	80	40.6	55.9	0	82	43	59.2	0	92	28	41.7	5.84707e-50	61	26.9	42.3
	-	Hsa_USP33	PSI-BLAST 3 iterations	100	100	0	100	92.2	96.5	0	97	81.3	88	0	97	75.2	84.6	0	97	67.4	78.1	0	96	66.8	77.8	0	96	23.7	40	1.10211e-87	81	41.9	55.4	9.16463e-127	80	35.5	50.5	4.87793e-133	81	39.8	53.9	2.99547e-146	93	18.8	33.6	6.98182e-79	77	19.2	35.9
	-	Hsa_USP33	PSI-BLAST 5 iterations	100	100	0	100	91.5	95.8	0	97	80.6	87.5	0	97	73.5	83.2	1.70245e-178	97	68.5	79	2.60808e-179	96	66.9	77.8	1.70337e-179	96	20.7	34.4	6.52272e-95	73	37.6	50.9	4.66923e-104	80	32.7	47.9	9.82112e-90	82	37.2	52.1	8.74166e-89	93	18.6	34.5	1.64841e-90	79	18.1	34.1
	-	Hsa_USP33	TBLASTN	32.8	49.3	8.1998e-27	53	90.4	95.1	0	100	80.2	88.3	5.43563e-40	67	75.4	84.9	0	97	70.4	81.6	0	96	66.8	78	8.20791e-118	41	49.3	63.1	1.88372e-74	38	54.3	69.2	4.76304e-139	58	47.2	64.1	3.70252e-129	68	46.4	65	2.91547e-153	89	33.2	47.5	2.47699e-25	47	34.3	52
	SAGA (Spt-Ada-Gcn5-Acetyltransferase)	Sce_Ubp8p	BLASTP BLOSUM62	35.7	53	1.5391e-54	86	36	53	7.3669e-55	86	36.5	53.2	1.19216e-53	86	36.8	52.7	6.88973e-35	71	31.9	51.4	2.53933e-38	70	35.7	52.7	1.92187e-52	86	34.7	54.1	2.75273e-44	70	31.9	52.3	3.375e-49	90	35.3	53.7	1.99851e-54	87	34	52.5	1.56163e-55	86	31.4	52.7	1.53987e-37	84	32.6	51.1
	SAGA (Spt-Ada-Gcn5-Acetyltransferase)	Sce_Ubp8p	BLASTP BLOSUM45	36	54.9	3.72223e-52	86	36	55.2	2.01592e-52	86	36.7	55.9	7.63011e-51	86	35.9	54.2	1.221e-32	71	31.9	52.6	1.93225e-37	70	35.7	54.9	9.89125e-50	86	35	55.9	5.63528e-44	70	32.3	55.8	4.4256e-43	86	35	55.6	1.88699e-52	87	31.9	53.2	2.80586e-54	97	31.3	53.8	1.00212e-35	86	32.3	52.2
	SAGA (Spt-Ada-Gcn5-Acetyltransferase)	Sce_Ubp8p	BLASTP PAM250	35.7	58.9	1.8536e-48	86	35.5	57.9	2.69555e-48	89	35.5	58.6	7.10295e-47	86	32.4	60.1	2.13902e-30	80	30.7	58.1	9.3457e-33	70	34.2	59.9	5.01086e-47	86	34	59.3	4.0849e-37	70	31.8	61.7	6.11152e-40	88	35	61	5.45549e-47	87	32.5	59.7	9.65966e-51	93	30.9	62.1	1.4231e-34	82	31.3	59
	SAGA (Spt-Ada-Gcn5-Acetyltransferase)	Sce_Ubp8p	PSI-BLAST 2 iterations	32.5	48	1.3652e-104	99	32.3	47.5	1.07804e-104	99	34.4	50.8	8.03646e-101	91	29.2	46.6	1.63815e-79	77	29.9	49.8	3.68934e-84	70	34	50.9	5.4871e-99	90	33.6	53	2.02179e-83	71	29.2	48.9	3.45992e-89	97	31.7	47.8	1.69251e-91	99	30.3	46.7	1.90806e-94	99	29.5	48.5	1.557e-67	70	27.7	43.5
	SAGA (Spt-Ada-Gcn5-Acetyltransferase)	Sce_Ubp8p	PSI-BLAST 3 iterations	31.4	46.5	9.23155e-107	99	31.4	46.5	7.05046e-107	99	32.7	49.1	1.38514e-98	91	29.9	47	3.70877e-86	72	28.9	48.5	1.8899e-94	70	31.9	46.9	8.48526e-97	90	31	48.4	7.94372e-88	72	28.7	46	4.41231e-90	97	30.8	46.5	3.01268e-93	99	30.3	46.7	8.08858e-96	99	28.2	46.3	3.64575e-73	74	27	42.6
	SAGA (Spt-Ada-Gcn5-Acetyltransferase)	Sce_Ubp8p	PSI-BLAST 5 iterations	30.8	45.6	2.08198e-105	99	30.8	45.8	2.23866e-105	99	32.2	48.1	2.97049e-98	90	30.3	47.2	3.78275e-88	73	28.3	47.9	3.6647e-96	70	31.2	46.5	1.37024e-96	90	29.3	45.4	7.64474e-89	75	19.8	36.2	7.43305e-88	99	29.3	44.7	1.88144e-89	76	28.8	44.3	6.12004e-92	99	20	36.5	3.32948e-82	100	20.1	37
	SAGA (Spt-Ada-Gcn5-Acetyltransferase)	Sce_Ubp8p	TBLASTN	34	52	9.96076e-48	86	36.5	53.7	5.8241e-49	86	32	49.5	1.33622e-25	70	32	50.8	7.49671e-29	70	32.4	49.2	1.10839e-28	94	36.4	60.2	3.82993e-09	25	31.6	51.5	1.34821e-46	98	31.9	52.1	7.03415e-43	90	34.3	52.2	4.20793e-49	87	33.3	51.2	5.3153e-50	86	29.9	49.8	1.21225e-31	85	31.6	50
	-	Hsa_TRAPP	BLASTP BLOSUM62	100	100	0	100	98.7	99.2	0	100	96.7	98.3	0	100	NC	NC	NC	NC	92.5	96	0	99	91	95	0	100	60.7	76.3	0	100	56.4	73.7	0	100	53	71	0	99	60	76	0	100	28.4	51	2.00227e-157	83	28.4	50
	-	Hsa_TRAPP	BLASTP BLOSUM45	100	100	0	100	99	99.6	0	86	96.7	98.3	0	100	31	41.7	0.0176531	2	92.5	96.2	0	99	91	95.2	0	100	60.6	77.4	0	100	56.3	74.7	0	100	53	72.4	0	100	60	76.9	0	100	28.8	53.5	4.11244e-151	82	28.4	52.1
	-	Hsa_TRAPP	BLASTP PAM250	100	100	0	100	98.7	99.5	0	100	96.7	99.1	0	100	26.4	57.4	0.765488	4	92.5	97.7	0	99	90.9	96.6	0	100	60.3	81.9	0	100	55.5	78.3	0	100	52.3	76	0	100	59.7	80.6	0	100	27.4	58.4	2.53936e-133	85	27.6	58.3
	-	Hsa_TRAPP	PSI-BLAST 2 iterations	100	100	0	100	98.7	99.2	0	100	96.9	98.4	0	100	13.3	30	1.06082e-19	14	92.5	96	0	99	90.8	94.8	0	100	60	75.6	0	100	55.6	72.9	0	100	52.5	70.4	0	100	59.7	75.6	0	100	25.4	46.7	0	96	26.2	47.6
	-	Hsa_TRAPP	PSI-BLAST 3 iterations	100	100	0	100	98.7	99.2	0	100	96.9	98.4	0	100	12.3	29.3	2.12863e-50	15	92.4	95.9	0	99	86.5	91.2	0	100	59.8	75.3	0	100	55.4	72.7	0	100	52.4	70.2	0	100	59.6	75.6	0	100	24.6	45.8	0	100	25.7	46.8
	-	Hsa_TRAPP	PSI-BLAST 5 iterations	100	100	0	100	98.6	99.1	0	100	96.9	98.4	0	100	11.6	28	2.68413e-62	14	92.4	95.9	0	99	87.5	92.2	0	100	59.7	75.3	0	100	55.2	72.5	0	100	52.1	69.9	0	100	59.1	75	0	100	24.2	45.3	0	100	25.4	46.3
	-	Hsa_TRAPP	TBLASTN	24.3	43.4	2.24193e-11	6	98.1	98.6	0	100	23.3	42.9	0.0788574	5	26.7	46.7	1.22798	2	93.2	96.7	0	98	91.8	96.2	3.81098e-142	39	61.5	77.1	0	98	56.9	74.4	0	98	53.4	71.6	0	98	60.7	76.9	0	98	28.3	51	1.25603e-138	83	28.8	50.6
	SAGA (Spt-Ada-Gcn5-Acetyltransferase)	Sce_Tra1p	BLASTP BLOSUM62	30.2	51.4	0	91	30.3	51.6	0	91	30.1	51.2	0	91	23.5	41.4	0.886533	4	30	51.3	0	90	30.1	51.5	5.89709e-151	89	28.1	49.1	0	94	28.7	50.4	0	93	28.5	50.6	0	93	28.9	50	0	92	25	46	1.03942e-64	67	24.9	45.8
	SAGA (Spt-Ada-Gcn5-Acetyltransferase)	Sce_Tra1p	BLASTP BLOSUM45	30.6	54.4	1.36757e-111	62	31.6	54.8	5.56667e-111	72	30.4	53.7	8.12144e-111	89	23.1	39.3	1.38679	5	30.4	53.7	1.24012e-111	89	30.2	53.8	1.40374e-107	87	28.3	51.5	5.656e-156	93	29	53.2	4.7416e-105	88	30	54.2	3.47193e-107	75	30.1	53.9	7.36474e-154	86	24.8	48.4	4.57181e-61	66	24.7	48.2
	SAGA (Spt-Ada-Gcn5-Acetyltransferase)	Sce_Tra1p	BLASTP PAM250	28.2	58.9	2.33226e-144	50	30.4	59.6	1.45091e-144	60	28.9	59.3	7.53565e-143	63	21.6	49.2	0.575285	5	28.7	58.5	1.06195e-140	77	29.4	58.9	1.01069e-92	82	28.2	57.3	2.71744e-141	78	27.6	57.8	5.71571e-148	93	28.3	57.9	5.17966e-135	75	28.6	58.7	0	88	25.1	55.2	7.54459e-55	59	22.9	54.4
	SAGA (Spt-Ada-Gcn5-Acetyltransferase)	Sce_Tra1p	PSI-BLAST 2 iterations	27.7	48.4	0	100	27.7	48.4	0	100	27.5	48	0	100	15.4	28	1.7352e-16	7	27.2	47.7	0	99	27	47.6	0	100	25.6	46.3	0	100	26.1	47.5	0	100	26.8	48.4	0	100	26.5	47.4	0	100	19.7	40.4	0	100	20.4	41.5
	SAGA (Spt-Ada-Gcn5-Acetyltransferase)	Sce_Tra1p	PSI-BLAST 3 iterations	27.3	48	0	100	27.4	48.1	0	100	27.1	47.7	0	100	14.2	27.7	2.0367e-51	13	26.9	47.4	0	99	26.1	46.5	0	100	25.1	45.8	0	100	25.6	46.6	0	100	25.7	46.7	0	100	26	46.6	0	100	19.4	39.7	0	100	19.5	40.5
	SAGA (Spt-Ada-Gcn5-Acetyltransferase)	Sce_Tra1p	PSI-BLAST 5 iterations	27	47.4	0	100	26.7	47.2	0	100	26.9	47.3	0	100	10.2	26.1	4.29292e-63	18	26.6	46.9	0	99	25.9	45.8	0	100	25	45.4	0	100	25.2	45.8	0	100	25.1	45.8	0	100	25.6	46.1	0	100	18.1	38.1	0	100	18.8	39.4
	SAGA (Spt-Ada-Gcn5-Acetyltransferase)	Sce_Tra1p	TBLASTN	22.8	42	6.43029e-08	9	30.3	51.5	0	90	33.3	54.5	4.99371	2	23.5	41.4	2.58459	4	29.8	51.1	0	91	35.1	59.4	1.48981e-26	12	28.1	49.1	0	94	28.5	50.3	0	93	28.5	50.7	0	93	28.9	50	0	91	25.4	47	5.87121e-62	57	25.2	46.7
	-	Hsa_TAF5	BLASTP BLOSUM62	100	100	0	100	96.1	97	0	100	88.6	92.8	0	89	81.6	89.4	0	89	80.1	87.6	0	89	80.2	88.2	0	89	60	77.3	1.0651e-132	46	54.1	72.9	0	76	48.1	69.9	6.0231e-163	73	48.4	63.9	1.17729e-160	82	27.6	48.1	8.95143e-31	42	34.9	55.2
	-	Hsa_TAF5	BLASTP BLOSUM45	100	100	0	100	96.1	97	0	100	88.6	92.8	0	89	81.6	89.7	0	89	80.2	87.7	0	89	80.8	88.5	0	89	60	78.4	3.81905e-134	46	53.1	73.1	0	82	48	70.2	8.44124e-162	73	54.8	73.7	2.94959e-158	74	29.3	52.9	2.55632e-32	35	34.6	56.6
	-	Hsa_TAF5	BLASTP PAM250	100	100	0	100	96.1	98.5	0	100	88.6	95.8	0	89	76	90.3	0	97	75.6	88.7	0	95	79.8	90.2	0	89	59.7	80.5	7.44162e-108	46	53	76.2	9.04414e-163	76	44.3	70.7	2.56005e-135	83	53.2	77.5	2.65615e-132	74	29.5	61.6	1.77373e-24	35	34.2	63.2
	-	Hsa_TAF5	PSI-BLAST 2 iterations	100	100	0	100	96.1	97	0	100	81.1	85.8	0	100	74.6	82.4	0	100	73.1	80.5	0	100	79.9	87.9	0	89	60	77	8.57078e-129	46	53	71.2	0	76	42.7	63	0	86	45.4	61.9	9.23673e-158	84	22.8	42.8	1.31218e-87	53	31.1	49.2
	-	Hsa_TAF5	PSI-BLAST 3 iterations	100	100	0	100	96.1	97	0	100	80.4	85	0	100	74.6	82.4	0	100	72.8	80.5	0	100	79.8	87.5	0	89	17.5	34.8	5.84613e-111	61	52.6	70.5	2.90352e-174	76	42.6	63	8.64463e-164	86	43.7	58.9	1.35987e-133	88	22.5	37.6	6.80555e-94	53	32.8	51.6
	-	Hsa_TAF5	PSI-BLAST 5 iterations	99.6	99.8	0	100	95.8	96.8	0	100	79.2	83.9	4.99787e-167	100	74.1	81.6	5.4597e-167	100	76.9	84.5	1.55388e-164	93	78.1	86.7	4.10453e-153	89	16.1	33.2	5.24343e-116	68	52.6	70.6	4.88067e-142	76	42.4	61.6	4.02265e-130	86	40.9	55.4	3.85664e-110	89	15.9	32.8	1.91614e-95	89	14.1	31.6
	-	Hsa_TAF5	TBLASTN	30.4	50.9	9.95156e-34	42	96.1	97	0	100	87.7	91.9	0	89	81.2	88.8	0	89	86.3	94.1	0	76	84.4	92.3	2.63053e-91	76	60	77.3	6.50928e-131	46	53.1	71.5	0	76	48.1	69.9	1.2147e-158	73	50.4	71.5	3.67661e-155	75	32.8	54	2.06932e-85	73	34	54.6
	SAGA (Spt-Ada-Gcn5-Acetyltransferase)	Sce_Taf5p	BLASTP BLOSUM62	32	50.5	2.07982e-70	81	33.5	52.6	3.62112e-71	73	36.1	55.1	5.6312e-106	81	36	55.1	1.13083e-106	81	35	54.2	9.06491e-72	75	40.2	61.1	3.08071e-83	69	45.5	61.6	2.01469e-82	46	37.6	57.5	3.83244e-89	77	35	58.2	7.65123e-76	67	42.6	57.9	7.33734e-84	56	30	49.8	8.84902e-32	35	31	51.6
	SAGA (Spt-Ada-Gcn5-Acetyltransferase)	Sce_Taf5p	BLASTP BLOSUM45	39.7	61.4	7.98227e-91	68	38.3	59.5	5.74224e-91	74	39.8	59.9	1.08848e-91	72	39.9	61.3	7.42031e-94	68	39.6	60	1.23425e-91	71	40.2	61.1	1.09245e-80	69	45.5	62.5	3.04652e-81	46	40.1	62.7	1.85206e-88	70	35	59.4	2.63052e-75	67	44	59.3	3.83303e-83	49	30	50.5	3.23501e-31	35	31.2	52.4
	SAGA (Spt-Ada-Gcn5-Acetyltransferase)	Sce_Taf5p	BLASTP PAM250	38.1	66	3.48222e-75	71	35.9	64.2	3.21302e-75	81	38.7	65.2	7.78205e-75	71	38.1	66.2	9.86243e-77	71	35.2	64.1	2.76618e-77	81	41	66.6	4.61407e-65	49	44.2	68.2	7.26858e-65	45	40.6	66	1.31162e-69	67	34.7	63.1	3.19222e-59	67	41.9	62.9	7.67067e-65	57	29.7	60.8	1.6261e-22	34	30	56
	SAGA (Spt-Ada-Gcn5-Acetyltransferase)	Sce_Taf5p	PSI-BLAST 2 iterations	31.7	50.5	7.03783e-172	92	32.4	51	5.59124e-174	92	32	51.6	4.77968e-172	92	32.1	51	1.96939e-168	92	30.2	48.4	9.15114e-173	100	31.3	49.7	7.90235e-162	92	43.2	58.9	3.48782e-107	46	31.8	50.2	5.00982e-162	92	26.8	47.6	1.40896e-146	91	31.3	44.4	1.62822e-115	80	22.9	39.7	6.59899e-84	58	26.3	44.1
	SAGA (Spt-Ada-Gcn5-Acetyltransferase)	Sce_Taf5p	PSI-BLAST 3 iterations	30	47.5	1.30733e-163	98	31.5	49.2	1.07418e-164	92	31.7	50.3	8.03506e-163	92	30.2	48.3	1.25734e-160	100	30.2	48.1	5.92874e-172	100	30.8	49.3	2.48094e-156	92	19.6	36	5.20784e-104	65	30.5	48	1.14879e-146	92	26.1	46.9	3.27952e-137	91	28.7	40.4	1.10141e-109	92	21.1	39.3	4.86891e-95	58	21.3	40.2
	SAGA (Spt-Ada-Gcn5-Acetyltransferase)	Sce_Taf5p	PSI-BLAST 5 iterations	23.5	41.5	3.2818e-113	98	24.6	42.8	6.05753e-114	92	24.8	44.2	2.17371e-113	92	21.5	36.9	5.94045e-116	100	17.2	33.2	1.1631e-108	73	19.1	35.4	6.43927e-106	77	18	34.3	9.2845e-112	76	18.5	36.5	2.60151e-106	77	17	32.9	2.54586e-106	99	16.2	33.2	3.14492e-104	93	19.2	36.3	9.05794e-100	71	16.3	32.6
	SAGA (Spt-Ada-Gcn5-Acetyltransferase)	Sce_Taf5p	TBLASTN	25.4	45.1	4.81101e-27	34	40	60.4	9.64278e-88	68	42.2	62.2	5.17512e-89	61	44.6	62.5	3.60179e-92	49	37	56.8	3.27991e-89	83	47.1	65.8	3.84308e-59	30	45.2	61.4	2.58722e-80	46	37.4	57.2	4.05787e-87	77	36.3	59.3	6.86452e-74	62	43.8	57.9	1.55317e-81	49	32.5	50.4	3.08242e-53	59	30.8	50.4
	-	Hsa_CHD8	BLASTP BLOSUM62	100	100	0	100	96.2	97.8	0	100	65.2	78.4	0	82	76.2	84.5	0	85	63	75.4	0	76	68	77.3	0	76	57.5	71.7	0	62	54.7	70.5	0	60	53	69.2	0	62	52.5	68.4	0	66	47.8	66.1	0	53	44.8	62.5
	-	Hsa_CHD8	BLASTP BLOSUM45	100	100	0	100	96.2	97.9	0	100	64.1	78.5	0	84	79.6	88.6	0	78	61.8	76.1	0	83	60.4	74	0	85	57.3	71.7	0	62	55.5	71.9	0	59	54.6	71.7	0	59	52.6	69	0	66	49.4	69	0	51	49.7	70.1
	-	Hsa_CHD8	BLASTP PAM250	100	100	0	100	96.2	98.9	0	100	62.2	81.4	0	85	74.8	87.4	0	85	57.8	77.9	0	90	58.8	78.4	0	88	56.6	76.7	0	62	55	77.2	0	59	50.6	74.3	0	65	51	73.1	0	66	48.3	71.2	0	53	48.5	71.8
	-	Hsa_CHD8	PSI-BLAST 2 iterations	100	100	0	100	96.2	97.8	0	100	59.6	72.6	0	92	72.1	80.8	0	90	56.7	69.3	0	92	59.1	72	0	88	44.8	58.9	0	89	42.2	58	0	85	41.3	57	0	86	42.4	58.8	0	88	44.9	62.4	0	53	47.1	65.3
	-	Hsa_CHD8	PSI-BLAST 3 iterations	100	100	0	100	96.2	97.8	0	100	55	68.2	0	95	72.4	81.1	0	89	58.6	71.5	0	88	55.3	67.8	0	94	42.5	56.3	0	93	38.6	53.8	0	90	40.6	56.3	0	86	39.4	55.6	0	96	41.2	58	0	59	39.8	56
	-	Hsa_CHD8	PSI-BLAST 5 iterations	100	100	0	100	96.1	97.7	0	100	52.2	65.8	0	100	74.2	82.3	0	81	52.6	64.8	0	99	55.8	68.3	0	90	39.9	53.7	0	100	35.5	50	0	98	35	50.4	0	97	36.8	52.9	0	97	32.7	48.4	0	79	31.1	45.9
	-	Hsa_CHD8	TBLASTN	64.2	76.9	0	81	96.2	97.7	0	100	42.8	63.2	4.89067e-129	31	75.6	83.8	0	85	43.9	64.4	1.53387e-136	31	80.2	87.3	5.75383e-162	28	57.4	71.4	0	63	55.2	70.3	0	57	55.3	71.6	0	55	52.8	68.7	0	64	47.7	65.7	0	53	52.3	70.7
	SAGA (Spt-Ada-Gcn5-Acetyltransferase)	Sce_Chd1p	BLASTP BLOSUM62	37.5	57.8	0	88	38.1	57	0	88	41.8	61.7	0	74	41.1	59.7	1.68777e-144	56	35.7	54.1	0	95	40.1	60.5	0	78	41.2	60.3	0	71	39.3	57.4	0	81	41	60.9	0	70	38.2	56.3	0	86	39.3	57.5	0	74	39.8	58
	SAGA (Spt-Ada-Gcn5-Acetyltransferase)	Sce_Chd1p	BLASTP BLOSUM45	40.3	60.8	0	75	40.6	61.9	0	72	41.3	62.7	0	74	41.3	59.9	1.33254e-143	56	36.9	56.2	0	85	41.1	63.5	0	74	40.8	60.4	0	71	42.6	62.1	0	68	41	61.8	0	70	40.6	59.8	0	76	41.4	60.7	0	68	47.5	67.2
	SAGA (Spt-Ada-Gcn5-Acetyltransferase)	Sce_Chd1p	BLASTP PAM250	36.8	62.2	4.62288e-180	89	36	62.3	5.22038e-180	91	42.2	67.3	2.44588e-175	68	44.6	67.8	1.35698e-122	45	35.1	60.5	2.44598e-180	94	37.6	64.4	1.31335e-180	83	34.9	61.2	1.37651e-178	89	38.9	62.9	6.03543e-167	75	40.6	66.1	1.90147e-168	69	35.9	59.7	2.88819e-166	91	40.2	64.5	6.44708e-164	68	40.4	64.5
	SAGA (Spt-Ada-Gcn5-Acetyltransferase)	Sce_Chd1p	PSI-BLAST 2 iterations	34.5	53.6	0	100	34.6	53.6	0	100	34.5	53.2	0	100	28.9	46.3	0	91	34.8	52.7	0	95	32.5	51.6	0	100	34.5	52.4	0	100	34.2	52.6	0	91	32.9	51.7	0	97	33.9	51.5	0	98	32.4	49.9	0	97	32.6	50.1
	SAGA (Spt-Ada-Gcn5-Acetyltransferase)	Sce_Chd1p	PSI-BLAST 3 iterations	27.1	45.1	0	92	26.1	44.5	0	97	26.6	44.6	0	97	27.7	45.4	0	95	26.7	44.3	0	96	31.7	50.4	0	100	32.8	50.4	0	100	33.6	52.3	0	91	32	50	0	97	33.3	51.2	0	98	31.4	49.2	0	98	31.9	49.4
	SAGA (Spt-Ada-Gcn5-Acetyltransferase)	Sce_Chd1p	PSI-BLAST 5 iterations	26.4	42.7	0	99	26.4	43.6	0	93	26.6	44	0	98	26.6	44.6	0	95	26.7	43.8	0	97	31.8	50.8	0	100	32.2	49.6	0	100	31.5	50.1	0	100	32.1	50.1	0	97	26.6	42.8	0	96	25	44.1	0	93	24.4	43.5
	SAGA (Spt-Ada-Gcn5-Acetyltransferase)	Sce_Chd1p	TBLASTN	46	64.5	0	58	45.6	64.2	4.37022e-180	58	44.1	64.3	1.39451e-169	60	45.8	63.8	2.12863e-140	42	38.7	58.1	2.26823e-177	76	34.8	55.4	6.8702e-53	31	44.1	62.7	0	61	43.6	61.2	1.60621e-178	61	45.3	65.5	9.51743e-178	57	42.6	61	5.16823e-178	66	42.9	61.5	1.62488e-174	62	41.9	60.3
		Hsa-no ortholog
	SAGA (Spt-Ada-Gcn5-Acetyltransferase)	Sce_Spt7p	BLASTP BLOSUM62	33	62.1	2.30257e-10	8	34.7	62.1	1.84372e-10	7	41.6	64.9	1.8887e-11	6	43.8	65.8	1.92236e-08	5	42.3	65.4	1.11981e-11	6	42.3	67.9	2.17788e-12	6	45.9	67.6	2.91512e-12	6	37.2	59.3	1.78427e-10	6	37.7	62.3	5.79117e-09	6	30.1	60.2	2.63309e-10	8	44.9	59.4	2.18255e-08	5	51.1	73.3
	SAGA (Spt-Ada-Gcn5-Acetyltransferase)	Sce_Spt7p	BLASTP BLOSUM45	33.7	64.1	2.88893e-10	7	34.7	62.1	2.20127e-10	7	41.6	64.9	2.26707e-11	6	43.8	67.1	2.97504e-08	5	42.3	65.4	1.93848e-11	6	42.3	67.9	5.32941e-12	6	45.9	67.6	1.67381e-12	6	37.2	60.5	1.79451e-10	6	36.5	62.4	5.03787e-09	6	30.5	61.9	6.74735e-10	8	48.9	74.5	2.54318e-08	4	52.1	72.9
	SAGA (Spt-Ada-Gcn5-Acetyltransferase)	Sce_Spt7p	BLASTP PAM250	40.3	71.4	2.55281e-07	6	41.6	71.4	3.78629e-07	6	41.6	71.4	2.70657e-08	6	43.8	69.9	9.24049e-07	5	46	74.6	1.10423e-09	5	29.2	60.9	1.32329e-09	12	43.6	64.1	1.05804e-09	6	36.8	64.4	1.9961e-08	7	28.5	59.9	7.99314e-08	10	37.2	67.9	2.68764e-07	6	48.9	83	3.3998e-07	4	48.9	83
	SAGA (Spt-Ada-Gcn5-Acetyltransferase)	Sce_Spt7p	PSI-BLAST 2 iterations	20.8	41.2	3.99961e-49	28	19.4	38.3	7.88139e-51	38	20.1	39.1	6.03421e-49	27	18.7	38.2	9.28678e-30	28	16.1	38.3	4.27271e-41	38	21.7	42.6	9.97846e-44	30	17	33.5	1.35151e-31	30	29.4	54.6	7.16791e-35	9	30.3	52.9	2.38545e-33	9	22.4	40.5	5.50486e-43	28	22.9	47.2	2.27378e-26	17	25.7	41
	SAGA (Spt-Ada-Gcn5-Acetyltransferase)	Sce_Spt7p	PSI-BLAST 3 iterations	14.2	31.2	6.26907e-83	74	15.7	32.8	1.35448e-83	74	13.2	30.5	3.14675e-80	75	14.4	32.2	5.16555e-40	43	13	29.9	2.83894e-71	73	13.6	29.7	4.05601e-71	77	13.9	29	1.03401e-35	52	12.9	27.1	8.04048e-43	69	18.5	37.8	1.78965e-47	36	11.8	27.7	2.41085e-43	75	12.7	30.4	5.23025e-32	42	16	30.1
	SAGA (Spt-Ada-Gcn5-Acetyltransferase)	Sce_Spt7p	PSI-BLAST 5 iterations	12.4	29.6	3.38921e-100	81	12.8	30.2	7.02753e-99	81	11.8	29.2	5.80006e-97	81	9	24.4	3.33999e-44	67	12.4	29.6	5.17422e-98	81	13.3	30.3	8.8158e-95	81	9.2	25.7	7.8977e-41	73	12.6	28.3	1.42467e-80	81	10.8	27.3	2.47815e-72	81	10.9	26.8	2.13594e-83	83	8.7	25.3	1.58031e-70	80	11	26.4
	SAGA (Spt-Ada-Gcn5-Acetyltransferase)	Sce_Spt7p	TBLASTN	40.3	64.9	7.98248e-10	6	41.6	64.9	2.58366e-08	6	42.7	65.3	4.40123e-10	6	43.8	65.8	6.7452e-08	5	36.6	58.1	3.01698e-08	7	42.9	61	1.418e-06	6	45.9	67.6	2.7679e-11	6	40.6	60.4	1.13294e-09	8	37.7	62.3	5.1008e-08	6	30.1	60.2	3.03383e-08	8	44.9	59.4	1.98813e-07	5	42.6	60.7
	-	Hsa_CeCR2	BLASTP BLOSUM62	100	100	0	100	78.8	83.6	0	100	70.2	78.7	0	100	29.8	48.9	3.69509e-14	10	40.9	56.5	1.15826e-174	81	47.4	66.3	1.19999e-101	32	35.3	55.3	7.37777e-80	36	43.8	62.7	2.38413e-35	16	48.4	67.9	3.62108e-38	11	41.2	61.7	6.23036e-50	26	33.9	54.3	2.95468e-15	9	38.2	56.9
	-	Hsa_CeCR2	BLASTP BLOSUM45	100	100	0	100	78.8	84.2	0	100	70.2	79.1	0	100	29.8	49.6	3.36501e-14	10	44	61	7.7045e-171	70	46.4	66.9	1.12852e-98	33	35.3	56.4	6.81197e-79	36	42.6	63.6	6.62738e-30	16	48.4	69.2	1.08613e-32	11	49.8	71.2	6.87232e-43	18	33.9	55.9	1.77634e-15	9	38.2	56.9
	-	Hsa_CeCR2	BLASTP PAM250	100	100	0	100	78.6	89.5	0	100	70.1	86.5	0	100	30.8	53.8	1.5227e-09	8	42	64.7	1.59502e-156	62	76.3	90.3	2.50313e-32	6	29.2	61.5	3.53825e-26	20	35.7	64.7	2.45006e-25	20	45.1	73.3	4.59289e-29	14	40.5	64.1	9.718e-45	26	32.8	59.4	4.32941e-12	9	37.1	68
	-	Hsa_CeCR2	PSI-BLAST 2 iterations	100	100	0	100	78.8	83.6	0	100	70	78.4	0	100	20.7	36.6	1.06373e-36	22	34.9	50.5	0	96	30	44	4.82814e-178	85	23.2	39	3.42897e-119	83	29.6	45.1	1.11509e-81	25	35.1	52.9	7.49392e-77	19	30.1	50.2	1.41726e-136	39	22.9	41.7	2.49629e-36	19	24.3	42.3
	-	Hsa_CeCR2	PSI-BLAST 3 iterations	100	100	0	100	79	83.8	0	100	69.4	77.7	0	100	12.7	28.4	1.09543e-46	34	33.6	48.5	6.02334e-168	99	26.8	40.1	1.51679e-110	89	17.6	32.3	1.57884e-85	99	26.4	41.3	3.45672e-60	25	32.6	50.7	9.16909e-68	20	29.5	48	1.00268e-117	41	18.2	38	2.96845e-39	24	16.6	31.7
	-	Hsa_CeCR2	PSI-BLAST 5 iterations	100	100	2.62601e-164	100	78.1	82.7	3.65183e-130	100	68.9	77.1	3.88632e-114	100	14	29	4.90619e-56	29	26.4	39.5	1.64972e-89	100	22.2	34.7	5.20969e-57	91	16.7	30.8	1.52194e-69	99	28	42.9	1.74305e-63	25	32.8	51.8	2.18638e-64	21	30.3	50.3	4.1433e-117	37	16.2	33.1	4.86508e-63	30	15.1	30.8
	-	Hsa_CeCR2	TBLASTN	100	100	0	100	78.3	83.2	0	100	69.2	77.6	0	99	37.1	58.4	1.00329e-12	6	41.8	60.8	3.04136e-12	5	43.5	60.3	1.68469e-21	16	49	67.3	1.63453e-44	17	43.9	62.3	2.32763e-33	15	45.6	67.6	2.07457e-34	14	41.4	61.5	1.09494e-46	26	33.9	54.3	3.11354e-15	9	38.2	56.9
	SAGA (Spt-Ada-Gcn5-Acetyltransferase)	Sce_Gcn5p	BLASTP BLOSUM62	48.4	66.3	3.53582e-83	79	48	64.9	1.54501e-82	81	49	65.4	9.74124e-84	79	39.2	58.8	9.83871e-16	23	48.2	66.3	1.67469e-83	77	48.2	66.9	4.93463e-84	77	46.3	68	4.40703e-85	77	48.1	66.7	7.74832e-86	77	45.4	64.6	1.30337e-80	77	41.8	69.4	3.36563e-23	22	42.4	59.4	5.37568e-69	75	41.9	59.5
	SAGA (Spt-Ada-Gcn5-Acetyltransferase)	Sce_Gcn5p	BLASTP BLOSUM45	49.1	67.5	7.39179e-84	77	48.8	66.6	6.14294e-83	77	49.7	66.6	2.25254e-84	77	39.2	60.8	1.06282e-15	23	47.6	66	1.5564e-84	77	47.9	66.9	1.04735e-84	77	45.4	67.4	4.62555e-86	77	47.5	66.7	4.49449e-86	77	45.4	65.5	2.75369e-81	77	41.8	69.4	4.65332e-23	22	42.4	60	3.36727e-69	75	41.3	59.6
	SAGA (Spt-Ada-Gcn5-Acetyltransferase)	Sce_Gcn5p	BLASTP PAM250	47.1	69.8	2.1043e-73	78	39.5	64.4	7.43404e-74	98	47.7	69.2	8.74748e-74	78	43.5	74.1	1.06172e-13	19	46.8	68.9	4.25321e-74	78	46.8	70.3	5.1258e-75	78	44.5	72.4	2.89788e-77	78	41.7	66.3	6.97856e-76	91	44.5	67.8	1.29666e-70	77	41.8	74.5	1.63995e-22	22	42	66.8	1.87317e-60	75	39.5	65.4
	SAGA (Spt-Ada-Gcn5-Acetyltransferase)	Sce_Gcn5p	PSI-BLAST 2 iterations	39.7	58.7	2.92464e-131	95	46	65.6	1.28678e-135	79	47	64.8	7.22917e-132	79	25.9	48.2	1.22491e-34	39	46.2	64.5	3.43449e-136	79	46.5	65.9	4.61914e-137	79	40.8	63	6.32433e-132	88	39.6	58.5	1.21008e-128	98	37.2	54.7	1.06177e-123	96	30.4	51.8	1.73233e-38	38	37.1	54.9	1.37193e-115	95	38.3	55.2
	SAGA (Spt-Ada-Gcn5-Acetyltransferase)	Sce_Gcn5p	PSI-BLAST 3 iterations	38.8	57.6	8.79997e-133	97	38.6	57.4	1.98562e-138	98	39.7	57	8.91807e-130	96	25.9	48.2	4.93563e-36	39	38.9	56.2	4.10018e-132	96	41	60.3	5.42318e-133	91	37.9	59	1.18476e-127	96	38.4	57.2	1.63628e-126	98	37	54.5	8.5562e-123	96	28.7	51.1	6.31882e-38	40	37.1	54.9	3.2195e-111	95	37.3	54.5
	SAGA (Spt-Ada-Gcn5-Acetyltransferase)	Sce_Gcn5p	PSI-BLAST 5 iterations	38.7	57.5	3.68578e-116	97	38.4	57.4	2.42116e-119	98	39.4	56.9	1.02454e-114	98	22.7	40.9	2.57685e-36	55	38.2	55.5	2.37641e-117	98	40.3	59.3	1.24566e-116	91	37.1	58.5	1.23213e-110	98	37.3	56.2	6.31393e-105	98	36.4	53.7	1.40965e-101	96	16.3	33.2	4.54796e-53	88	34.6	53.7	4.02052e-96	97	34.3	52.8
	SAGA (Spt-Ada-Gcn5-Acetyltransferase)	Sce_Gcn5p	TBLASTN	48.4	66.3	2.79124e-82	79	47.9	66.9	6.88545e-80	77	48.2	66	1.72386e-80	77	39.6	58.4	1.51317e-15	23	44.9	67.3	5.02533e-15	22	51.5	69.3	9.8331e-40	60	46.3	68	3.53486e-84	77	48.1	66.7	1.10519e-84	77	NC	NC	NC	NC	49.3	68.1	2.28314e-82	77	42.4	59.4	5.55749e-68	75	41.9	59.5
TREX-2	TREX-2	Hsa_CETN3	BLASTP BLOSUM62	100	100	3.25564e-90	100	98.8	99.4	2.27774e-89	100	94	97.6	1.07183e-85	100	89.8	97	1.74106e-82	100	83.7	93.4	5.7735e-75	99	82.7	91	3.13026e-67	93	77.7	92.2	2.12925e-72	99	55.9	81.6	2.07969e-43	91	55.9	76.3	2.05109e-41	91	50.9	74.2	3.10277e-41	98	42.4	61.8	1.47421e-25	86	42.4	61.8
	TREX-2	Hsa_CETN3	BLASTP BLOSUM45	100	100	1.0382e-91	100	98.8	99.4	7.93622e-91	100	94	98.2	5.43113e-87	100	89.8	97.6	7.70385e-84	100	83.7	93.4	3.45973e-76	99	82.7	91.7	2.17223e-68	93	77.7	92.8	1.51224e-73	99	55.9	82.2	1.04998e-44	91	55.9	77	1.53431e-42	91	50.9	74.8	2.16635e-42	98	42.3	61.7	2.35125e-26	89	42.3	61.7
	TREX-2	Hsa_CETN3	BLASTP PAM250	100	100	3.19518e-70	100	98.8	100	5.06846e-70	100	94	98.8	3.23776e-68	100	89.8	97.6	2.55439e-66	100	83.8	94.6	1.6173e-63	100	82.7	92.9	2.20086e-55	93	77.2	94	1.48757e-61	100	58.3	86.1	1.78196e-37	86	55.6	78.4	1.72078e-34	92	54.4	81.6	4.21736e-36	88	42.4	69.4	8.0791e-21	86	42.4	69.4
	TREX-2	Hsa_CETN3	PSI-BLAST 2 iterations	41.5	61.2	1.60183e-54	88	41.2	60.8	1.9867e-64	89	94	97.6	7.85755e-56	100	41.5	61.2	3.8685e-55	88	41.5	61.2	2.23843e-55	88	56.7	77.4	7.33726e-57	98	41.5	61.2	1.56856e-54	88	40.8	60.5	2.28786e-52	88	54.2	74.8	1.9875e-56	93	41.5	61.2	1.83878e-54	88	41.5	61.2	3.3045e-54	88	41.5	61.2
	TREX-2	Hsa_CETN3	PSI-BLAST 3 iterations	41.5	61.2	2.00113e-63	88	41.2	60.8	2.10047e-73	89	41.5	61.2	5.12333e-63	88	41.5	61.2	4.83282e-64	88	41.5	61.2	2.38645e-64	88	41.5	61.2	4.70491e-64	88	41.5	61.2	1.81779e-63	88	40.8	60.5	4.4108e-61	88	41.5	61.2	3.11212e-63	88	41.5	61.2	1.28095e-63	88	41.5	61.2	2.85972e-63	88	41.5	61.2
	TREX-2	Hsa_CETN3	PSI-BLAST 5 iterations	38.4	59.1	1.26732e-63	95	38.4	59.1	1.164e-73	95	38.4	59.1	3.43978e-63	95	38.4	59.1	3.06065e-64	95	38.4	59.1	1.41376e-64	95	38.4	59.1	2.90599e-64	95	38.4	59.1	1.06794e-63	95	37.7	58.5	1.76535e-61	95	38.4	59.1	1.57337e-63	95	38.4	59.1	6.47599e-64	95	38.4	59.1	1.66609e-63	95	38.4	59.1
	TREX-2	Hsa_CETN3	TBLASTN	100	100	7.96848e-90	100	98.8	99.4	1.07201e-87	100	91.5	95.7	1.7611e-28	70	89.8	97	2.47588e-82	100	83.7	93.4	2.74953e-74	99	78.5	87.9	1.39094e-39	89	77.7	92.2	1.12256e-71	99	55.9	81.6	2.04356e-42	91	55.9	76.3	9.61155e-41	91	51.2	74.1	1.06885e-39	97	42.4	61.8	1.09909e-24	86	41.1	60.9
	TREX-2	Sce_Cdc31p	BLASTP BLOSUM62	62.1	80.7	2.37615e-45	90	62.1	80.7	1.91736e-45	90	61.4	80	2.0489e-45	90	62.1	80	2.73795e-46	90	60.4	80.6	1.30684e-44	89	59.3	80	3.51646e-44	90	60	79.3	6.42018e-45	90	55.6	71.5	1.7403e-38	94	53	70.9	2.86887e-35	94	50	71.2	2.87794e-35	97	41.9	60.8	5.3939e-27	92	41.9	60.8
	TREX-2	Sce_Cdc31p	BLASTP BLOSUM45	62.1	80.7	2.20757e-46	90	62.1	80.7	1.69072e-46	90	61.4	80	2.38193e-46	90	62.1	80	3.25742e-47	90	60.7	80.7	1.82883e-45	90	59.3	80.7	5.23129e-45	90	60	79.3	6.94377e-46	90	55.6	71.5	1.99699e-39	94	53	70.9	2.51214e-36	94	51.7	73.1	4.16633e-36	90	41.9	60.8	2.22229e-27	92	41.9	60.8
	TREX-2	Sce_Cdc31p	BLASTP PAM250	61.6	82.2	2.24421e-37	91	61.6	82.2	2.81052e-37	91	61	82.2	5.39228e-38	91	62.1	82.8	1.38153e-37	90	60.7	82.8	1.42581e-36	90	58.5	81	2.28942e-36	91	59.6	80.8	6.01367e-36	91	56.3	75.4	2.30673e-29	88	53	73.8	2.50881e-27	93	51.7	76.6	2.36046e-29	90	42.1	66.2	3.81057e-20	90	42.1	66.2
	TREX-2	Sce_Cdc31p	PSI-BLAST 2 iterations	42.2	60.5	1.17355e-59	91	40.6	58.8	8.12077e-72	99	42.2	60.5	3.22729e-59	91	42.2	60.5	2.81797e-60	91	41.6	59.1	3.8145e-60	93	42.5	60.3	6.2737e-60	91	41.9	60.8	1.25589e-59	92	41.8	60.3	1.01414e-57	91	41.9	60.1	2.68597e-59	92	41.9	60.1	1.11267e-59	92	41.9	60.1	1.54074e-59	92	41.9	60.1
	TREX-2	Sce_Cdc31p	PSI-BLAST 3 iterations	40.5	60.1	3.78226e-62	95	39.4	58.1	1.42379e-73	96	40.5	60.1	1.05763e-61	95	40.5	60.1	9.08207e-63	95	40.5	60.1	1.45264e-62	95	40.3	59.7	2.0389e-62	96	40.3	60.4	2.29505e-62	96	40.1	59.9	1.56843e-60	94	40.3	59.7	4.90843e-62	96	40.3	59.7	2.03333e-62	96	40.3	59.7	3.08625e-62	96	40.3	59.7
	TREX-2	Sce_Cdc31p	PSI-BLAST 5 iterations	39.7	59	2.93137e-62	97	39.1	57.1	1.01514e-73	97	39.7	59	8.40472e-62	97	39.7	59	7.03888e-63	97	39.7	59	1.25483e-62	97	39.7	59	1.83629e-62	97	39.7	59.6	1.96605e-62	97	39.1	58.3	7.94288e-61	97	39.7	59	3.30111e-62	97	39.7	59	1.36749e-62	97	39.7	59	2.37206e-62	97	39.7	59
	TREX-2	Sce_Cdc31p	TBLASTN	62.1	80.7	1.33411e-44	90	61.8	80.6	1.16071e-43	89	52.1	74.4	9.18759e-19	73	62.1	80	8.40524e-46	90	60.4	80.6	8.08754e-44	89	54.6	75	7.74062e-24	94	60	79.3	5.7539e-44	90	55.3	71.3	2.82814e-37	93	53	71.1	1.47358e-34	93	50	71.2	7.60588e-34	97	42.2	60.5	3.9563e-26	91	44.6	62.2
	TREX-2	Hsa_MCM3AP	BLASTP BLOSUM62	100	100	0	100	78.6	85.5	0	100	56.7	70.8	0	95	37.5	56.2	2.72335	2	43.7	59.3	0	100	50.5	61.4	1.50518e-74	15	29	46.1	3.60475e-110	64	33.2	50.8	3.02685e-107	53	38.8	55.7	1.73179e-89	28	39.4	59.3	4.91003e-98	27	37.1	58.9	4.75987e-68	25	34.2	56.4
	TREX-2	Hsa_MCM3AP	BLASTP BLOSUM45	100	100	0	100	78.6	85.9	0	100	59.7	74.9	0	89	34.5	54.5	0.96283	3	44.1	60.5	0	96	63.9	77.7	2.22964e-66	12	33.4	52.7	2.22478e-100	45	33.1	53.6	4.18452e-98	52	38.6	56.8	3.30623e-89	28	39.4	59.4	6.0585e-99	27	38.4	61.6	2.28695e-67	22	34.2	57.4
	TREX-2	Hsa_MCM3AP	BLASTP PAM250	100	100	0	100	78.6	90.6	0	100	56.6	78.4	0	96	22.7	53.2	0.251232	7	43.1	68.1	0	96	53.7	76.7	2.53881e-56	14	32.1	58.6	5.75098e-83	49	35.2	62.1	5.40261e-88	41	37.8	62.7	4.80886e-75	27	38.2	64.2	1.9751e-84	28	36.9	62.3	2.75398e-61	21	32.9	61.9
	TREX-2	Hsa_MCM3AP	PSI-BLAST 2 iterations	100	100	0	100	78.5	85.5	0	100	54.7	68.5	0	100	17	30.4	4.3956e-14	27	42.8	58.1	0	99	45.2	57.3	2.34832e-90	18	24.6	40.1	0	94	29.4	45.3	0	71	26.3	42.7	2.81579e-164	64	29.2	49.4	2.9716e-157	45	23.7	39.9	5.35065e-121	56	20.2	36.4
	TREX-2	Hsa_MCM3AP	PSI-BLAST 3 iterations	100	100	0	100	78.4	85.3	0	100	54.5	68.3	0	100	13.4	23.6	6.31666e-26	30	42.5	57.8	0	100	28.4	49.4	1.95981e-77	17	23.7	39.2	0	95	27.4	42.7	0	80	25.9	42.2	0	64	28.4	48.2	1.09327e-120	46	21.6	37.6	2.17998e-135	59	21.3	36.6
	TREX-2	Hsa_MCM3AP	PSI-BLAST 5 iterations	100	100	0	100	77.7	84.6	0	100	52.3	65.4	0	100	9.8	16.8	5.21402e-57	36	39.1	54.3	0	99	28.4	49.1	1.32768e-70	17	26.3	43.4	0	66	26	40.6	0	84	24.6	40.1	0	65	30.4	48.9	8.44265e-94	38	20.2	36.3	1.69501e-142	54	19.5	35.9
	TREX-2	Hsa_MCM3AP	TBLASTN	100	100	0	100	77.8	84.8	0	100	61	74	3.10948e-73	44	NC	NC	NC	NC	NC	NC	NC	NC	43.5	60.5	3.38895e-36	24	38.2	56.9	4.85586e-86	32	47.6	65.1	2.21789e-90	20	46.1	64.1	3.76807e-79	20	38.9	58.7	2.54043e-87	27	39.4	59.7	7.95592e-60	17	34.5	56.6
	TREX-2	Sce_Sac3p	BLASTP BLOSUM62	27.6	47.1	1.9182e-33	32	28.8	48	2.66331e-34	29	30.3	50.3	8.71196e-31	25	34.7	52	0.255679	6	31.4	48.6	5.20814e-31	24	26.3	45.1	2.72314e-16	23	29.5	46.7	3.60758e-23	24	31.1	47.8	1.51341e-29	24	30.9	46.7	3.91971e-29	23	28.9	46.7	1.14641e-27	24	27.8	45.5	1.67729e-22	33	28.5	48.2
	TREX-2	Sce_Sac3p	BLASTP BLOSUM45	28.3	49.5	2.35122e-32	32	29.1	49.1	2.55413e-33	29	30.6	51.6	9.37637e-30	25	33.6	49.2	0.887442	9	31.7	49.2	4.00205e-30	24	25.7	45.1	5.0866e-14	23	29.5	47.3	1.54994e-21	24	31.7	49.4	6.21195e-28	24	30.9	47.7	1.13966e-27	23	28.6	47	2.41333e-27	24	26.5	46.8	1.66845e-21	25	28.5	49.7
	TREX-2	Sce_Sac3p	BLASTP PAM250	27.4	56.3	1.29568e-29	33	27.6	57.2	1.99648e-31	29	26.5	57	5.41444e-28	28	20.7	54.7	0.0679313	14	29.4	58.2	2.74446e-27	25	33.1	61.9	1.34507e-09	9	28.3	57.5	6.75904e-16	24	31.4	57.4	1.30091e-24	23	28.5	55.7	4.06258e-26	24	27.6	56.1	7.1725e-24	26	26.5	53.5	1.23164e-18	25	28.8	54.3
	TREX-2	Sce_Sac3p	PSI-BLAST 2 iterations	18.4	38.3	8.42291e-127	67	20.6	38.7	2.78111e-132	67	19.9	39.2	6.71158e-142	67	14.4	29.6	8.67743e-05	10	18.9	37.4	3.62708e-116	66	23.1	40.9	3.75281e-78	27	18.6	37.2	1.44151e-96	69	21.2	37.8	1.54049e-100	42	18.7	36.9	1.04154e-99	60	26.1	44.5	5.6013e-98	27	20.4	37.9	4.96829e-150	65	19.8	38.9
	TREX-2	Sce_Sac3p	PSI-BLAST 3 iterations	17.9	37.3	1.24022e-151	73	19.5	37.3	5.71743e-157	69	19.5	38.6	1.43032e-157	67	13.5	32.1	2.84228e-34	43	18.6	36	4.76288e-133	71	21.1	38.6	1.91799e-69	27	18.1	36.7	1.4916e-129	69	17.4	33.3	2.19078e-101	70	17.3	35.4	1.0934e-111	66	22.3	39.5	9.59025e-92	35	20	37.1	3.58842e-128	66	17.8	35.6
	TREX-2	Sce_Sac3p	PSI-BLAST 5 iterations	16.9	35.7	2.34316e-115	73	18.3	35.6	4.54756e-112	77	18.5	37.2	6.12679e-118	72	10.5	30	8.13524e-33	51	18.3	35.8	6.13925e-92	73	21.1	38.3	3.47238e-65	27	16.8	35.4	2.49525e-81	70	16.8	31.8	1.43691e-88	73	16.4	33.5	5.65798e-82	65	21.8	39	1.34248e-82	36	16.3	34	2.73518e-86	80	15.1	32.2
	TREX-2	Sce_Sac3p	TBLASTN	27.6	47.1	6.18009e-26	32	28.5	47.7	4.34213e-25	29	32.9	50.6	1.03234	6	NC	NC	NC	NC	NC	NC	NC	NC	31.8	53.4	0.00385846	7	29.7	47.1	5.20337e-18	24	31.1	47.8	7.30619e-23	24	30.9	46.7	2.41444e-23	23	28.9	46.3	1.2783e-21	24	26.9	44	1.34e-12	28	28.5	48.2
		Hsa-no ortholog
	TREX-2	Sce_Thp1p	BLASTP BLOSUM62	27.3	50.6	1.54066e-11	39	29	51.1	3.56984e-11	39	31.1	54.1	0.000162883	16	27.3	50	5.85946e-12	39	26.3	46.6	7.33721e-12	58	27.3	50.6	3.78243e-10	39	29.5	50	9.57618e-13	39	25.4	47	4.7359e-14	51	26.5	41.3	2.37751e-09	51	27.8	49.4	1.36897e-13	39	27.5	43.8	7.12914e-10	55	27.2	45.2
	TREX-2	Sce_Thp1p	BLASTP BLOSUM45	27.3	53.4	4.70614e-11	39	29	54	1.36192e-10	39	31.1	58.1	9.57903e-05	16	27.3	52.8	1.95297e-11	39	26.3	48.9	5.59748e-10	58	27.3	54	5.73074e-10	39	29.5	53.4	2.26494e-12	39	25.4	49.1	5.86332e-13	51	28.4	48.4	7.15438e-09	42	27.8	52.3	6.49668e-13	39	27	46.4	1.23091e-08	55	27.2	47.8
	TREX-2	Sce_Thp1p	BLASTP PAM250	24.5	58.2	1.56874e-09	46	26.4	58.7	4.51306e-10	46	26.7	66.3	2.97945e-06	19	25	60.6	3.03062e-10	46	24.9	59.2	7.16212e-10	44	24.4	58.2	1.94337e-09	44	27.4	61.1	2.81975e-12	42	27.1	57.3	2.26746e-09	44	25	58.3	4.09699e-07	45	25.6	57.3	3.29931e-11	44	22.7	51.9	3.71516e-05	47	21.8	53.7
	TREX-2	Sce_Thp1p	PSI-BLAST 2 iterations	20.1	39.9	6.38712e-74	72	21	40.2	3.46926e-70	72	17.5	40	2.48554e-32	35	21	40.5	1.34487e-70	72	20	40	1.47316e-71	84	20.7	40.5	9.83323e-71	72	20.4	38.7	1.0827e-67	83	21.3	43	2.93301e-73	69	20.5	37.2	1.0829e-63	70	22.3	42	5.64125e-68	70	20.6	36.8	2.93352e-69	80	20.7	38.1
	TREX-2	Sce_Thp1p	PSI-BLAST 3 iterations	19.4	36	4.32869e-81	92	19.8	35.9	1.87639e-78	89	14	33	2.26679e-51	58	19.3	36	1.40616e-78	96	19	36.2	3.70009e-78	96	18.6	34.7	1.57575e-73	89	19.1	35.7	3.7924e-78	89	17.9	37.5	7.89355e-72	90	17.7	31.7	1.51801e-67	91	19.3	37.2	2.13192e-75	83	18	34.8	2.07521e-72	87	17.4	35.3
	TREX-2	Sce_Thp1p	PSI-BLAST 5 iterations	19	35.3	8.79994e-72	96	19.7	36	1.9239e-70	96	11.2	28.6	1.22526e-64	82	18.8	35.1	9.42082e-71	96	19.3	35.7	1.12239e-69	95	18.8	34.6	3.45321e-64	96	18.5	35	5.85917e-66	95	14.3	29.7	4.05037e-63	83	17.3	31.4	3.03142e-62	95	18.7	36.1	2.58287e-67	92	18	34.5	3.39898e-60	92	17.6	35.8
	TREX-2	Sce_Thp1p	TBLASTN	30.8	52.6	6.30317	17	29	51.1	0.000128191	39	NC	NC	NC	NC	27.3	50	2.51285e-07	39	36.1	63.9	1.80525	8	36.7	57.1	6.85134	11	29.5	50	1.20868e-07	39	25.4	47	7.012e-09	51	26.6	41.5	0.000326031	50	27.8	48.9	6.72504e-08	39	29.6	44.7	0.000225633	35	27.2	45.2
		Hsa-no ortholog
	TREX-2	Sce_Sus1p	BLASTP BLOSUM62	32.1	59.5	5.57802e-08	88	32.1	59.5	4.9012e-08	88	32.1	60.7	1.63516e-08	88	34.5	60.7	7.57195e-10	88	35.7	61.9	1.03057e-08	88	33.3	58.3	7.00824e-08	88	36.1	61.4	1.05298e-08	86	43.2	73	0.955064	39	32.5	57.5	2.15376e-06	83	30.4	57	7.6653e-05	82	33.3	53.3	0.346781	62	27.6	56.6
	TREX-2	Sce_Sus1p	BLASTP BLOSUM45	32.1	59.5	8.67069e-09	88	32.1	59.5	7.85504e-09	88	32.1	60.7	2.58056e-09	88	34.5	60.7	1.55031e-10	88	35.7	61.9	4.26536e-09	88	33.3	58.3	1.16228e-08	88	36.1	61.4	3.26424e-09	86	29.2	54.2	1.75526	50	32.5	57.5	4.12032e-07	83	33.3	55.6	5.22562	47	33.3	55	0.283753	62	26.2	44.3
	TREX-2	Sce_Sus1p	BLASTP PAM250	31.4	67.4	9.49225e-07	90	31.4	67.4	8.35358e-07	90	31.4	67.4	4.24812e-07	90	33.7	68.6	6.53612e-08	90	32.6	68.6	1.07259e-07	90	32.6	66.3	1.81246e-06	90	33.7	66.3	1.91445e-07	90	29.2	64.6	8.6665	50	32.5	63.7	0.000191524	83	30	63.7	0.00144587	83	NC	NC	NC	NC	28	62.7
	TREX-2	Sce_Sus1p	PSI-BLAST 2 iterations	31.4	59.3	1.1737e-25	90	31.4	59.3	1.03129e-25	90	31.4	60.5	1.01792e-25	90	33.7	60.5	5.66343e-27	90	32.2	59.8	2.15109e-25	91	32.2	57.5	2.04178e-25	91	33	59.1	2.96964e-23	92	23.7	48.7	0.125517	83	30	57.5	2.29163e-16	83	30.5	57.3	2.64337e-16	85	21.3	47.2	0.0247856	93	34.1	61.4
	TREX-2	Sce_Sus1p	PSI-BLAST 3 iterations	30.3	57.3	2.98899e-25	93	30.3	57.3	2.62631e-25	93	28.9	57.8	2.36493e-25	94	31.5	57.3	2.83505e-26	93	32.2	59.8	7.45931e-25	91	31.5	56.2	1.36873e-24	93	31.8	58	1.52425e-22	92	24.7	48.1	0.195377	84	30	57.5	2.6614e-19	83	30.5	57.3	1.68402e-18	85	18.1	39.8	0.123043	86	9.1	29.5
	TREX-2	Sce_Sus1p	PSI-BLAST 5 iterations	29.2	56.2	7.34774e-25	93	29.2	56.2	6.45619e-25	93	28.9	57.8	3.61327e-25	94	31.5	57.3	7.51283e-26	93	30.7	58	3.07606e-24	92	30.3	55.1	6.23875e-24	93	31.1	56.7	3.39003e-22	94	24.7	48.1	0.118231	84	30	57.5	6.82115e-19	83	30.5	57.3	4.61407e-18	85	17.6	40	0.0385165	89	18.3	40.2
	TREX-2	Sce_Sus1p	TBLASTN	29.2	49.2	9.77426	68	NC	NC	NC	NC	NC	NC	NC	NC	38.9	50	1.20006	38	NC	NC	NC	NC	NC	NC	NC	NC	36.1	61.4	5.45793e-08	86	NC	NC	NC	NC	33	54.5	8.83509	92	NC	NC	NC	NC	33.9	60.7	0.52691	58	52.2	69.6
Nucleoporins Related to TREX-2	Nucleoporins Related to TREX-2	Hsa_Nup214	BLASTP BLOSUM62	100	100	0	100	77.3	84.4	0	100	70.8	80.3	0	72	26.2	43.4	0.00020045	6	47.6	60.7	1.08977e-121	55	52.1	66.3	0	72	36.4	54	1.06007e-68	53	30.1	49.1	1.99446e-45	38	32.2	49.5	7.92382e-49	25	30.3	47	6.39772e-44	34	30.9	48.6	1.06864e-23	35	26.4	46.5
	Nucleoporins Related to TREX-2	Hsa_Nup214	BLASTP BLOSUM45	100	100	0	100	77.3	84.9	0	100	70.8	80.7	0	72	35.9	47.2	7.3059	7	50	64.5	3.2352e-118	49	51.8	67.5	0	72	35.7	55.5	1.03915e-68	49	30.3	50.1	9.39496e-47	36	25.9	47.4	5.24116e-50	36	30.4	48.8	1.7954e-43	33	29.9	47.8	2.79705e-23	35	27.2	47.9
	Nucleoporins Related to TREX-2	Hsa_Nup214	BLASTP PAM250	100	100	0	100	77.4	92.4	0	100	70.5	88	0	72	17.7	48.8	0.0442527	12	47.6	72.9	1.06028e-110	50	51.1	76.5	0	72	35.6	65.2	1.29138e-60	39	28.6	58	4.06233e-41	39	31.1	59	2.82239e-40	23	28.6	57.4	2.23563e-38	35	27.3	56.7	3.42318e-17	34	25	57.2
	Nucleoporins Related to TREX-2	Hsa_Nup214	PSI-BLAST 2 iterations	100	100	0	100	76.6	83.6	0	100	49.4	60.2	0	100	13.2	20.4	1.5451e-17	42	27.3	40	3.12416e-93	82	37	51.3	0	99	23.5	38.9	7.52578e-78	100	19.6	34.3	4.19217e-109	99	21.1	35.9	5.89287e-128	99	18.9	33.6	3.01775e-53	100	16.8	33.6	6.11162e-88	77	18	34.7
	Nucleoporins Related to TREX-2	Hsa_Nup214	PSI-BLAST 3 iterations	100	100	0	100	75.3	82.2	0	100	54.5	64.6	4.76995e-132	91	12	25.1	8.95883e-20	52	12	25.8	1.60078e-61	85	31.4	45.7	4.69217e-120	99	16	30.4	4.06676e-64	100	18.6	33.6	5.93253e-84	99	12.9	26.2	7.89128e-92	85	14.1	28.9	1.63167e-37	93	12.3	24.5	4.49343e-48	79	13.1	28.4
	Nucleoporins Related to TREX-2	Hsa_Nup214	PSI-BLAST 5 iterations	100	100	5.91119e-140	100	64.3	72.3	5.82875e-110	100	42.9	52.9	1.38074e-66	89	10.3	17.4	1.40354e-57	87	9.8	17.5	7.64793e-52	87	28.2	41.9	7.82182e-59	99	9.7	17.1	1.40489e-50	70	9	14.5	5.9172e-39	78	9.1	21.3	1.57951e-61	94	9.8	17	2.41069e-47	67	11.3	28.5	1.50934e-102	94	8.1	14.8
	Nucleoporins Related to TREX-2	Hsa_Nup214	TBLASTN	100	100	0	98	75.8	83.1	0	95	29.4	50	0.294237	3	26.2	43.4	0.000358285	6	65.9	83.3	3.593e-14	12	58.8	76.2	2.38455e-45	20	32.4	54.6	2.5883e-66	33	31	50.5	2.42398e-38	19	29.3	49.3	4.76204e-43	19	30	48.4	6.94476e-39	26	23.9	47.8	3.26479e-18	19	24.2	47.4
	Nucleoporins Related to TREX-2	Sce_Nup1p	BLASTP BLOSUM62	32.5	48	0.0231145	23	37.1	52.9	0.852634	7	27.2	48.5	0.00144109	16	30.1	45.6	0.296009	13	NC	NC	NC	NC	NC	NC	NC	NC	NC	NC	NC	NC	28.3	47.1	7.69375	13	NC	NC	NC	NC	32	46.9	0.445791	14	34.7	51.6	0.793191	9	35.5	44.7
	Nucleoporins Related to TREX-2	Sce_Nup1p	BLASTP BLOSUM45	NC	NC	NC	NC	NC	NC	NC	NC	27.2	48.5	0.000463208	16	NC	NC	NC	NC	NC	NC	NC	NC	18.2	36	0.137517	22	19	38.6	0.0192115	45	37.5	50	5.38903	19	17.4	34.4	4.81966e-10	76	34.6	52.3	1.15804	10	34.7	52.6	0.710359	9	35.5	46.1
	Nucleoporins Related to TREX-2	Sce_Nup1p	BLASTP PAM250	29.7	56.9	4.66864e-06	23	25.7	54	0.0446356	25	24.2	54.3	0.0545388	38	NC	NC	NC	NC	NC	NC	NC	NC	29.3	63.4	0.465313	15	27.4	55.7	0.00273502	47	25.7	57.7	0.000188654	45	14.5	42.3	4.52604e-09	97	28.6	60.5	0.020009	14	26.8	59.6	0.262997	29	NC	NC
	Nucleoporins Related to TREX-2	Sce_Nup1p	PSI-BLAST 2 iterations	17.8	30.1	3.23579e-27	72	15.5	29.5	1.04594e-20	59	19	28.3	2.68766e-17	57	13.6	26.8	2.46107e-10	40	13.4	27.9	2.64844e-16	76	22.8	35.9	1.6732e-54	68	14.7	27.8	3.76782e-16	72	16.3	26.9	5.08724e-22	69	15.3	29.6	1.28113e-24	98	16.4	30.7	2.83623e-12	77	15.1	27.8	8.10788e-17	67	12.5	24.8
	Nucleoporins Related to TREX-2	Sce_Nup1p	PSI-BLAST 3 iterations	11.9	25.5	7.15028e-32	99	12.7	25.5	5.05351e-32	85	11.3	23.9	5.33165e-20	81	14.4	27.3	2.93474e-13	82	11.3	24	1.64451e-25	91	14.7	27.2	1.40468e-30	88	12.2	24.4	4.87971e-22	88	12.1	27.1	3.03153e-29	98	12.9	27.8	1.69917e-63	100	13.8	29.3	7.14175e-27	87	12.5	25.9	8.11674e-19	84	12.9	27.2
	Nucleoporins Related to TREX-2	Sce_Nup1p	PSI-BLAST 5 iterations	11.4	25.5	4.32145e-48	100	8.9	23.6	1.00194e-36	100	9.2	22.4	2.67201e-20	99	7.6	20.7	1.25406e-16	98	11.1	25	2.04225e-32	100	10.1	23.4	2.70297e-23	100	10.7	22.1	6.59296e-26	99	10.8	24.4	1.04551e-23	100	7.1	16	1.27914e-41	99	8.2	21.5	1.55749e-19	100	10.4	26.8	3.25441e-69	100	10.6	26.1
	Nucleoporins Related to TREX-2	Sce_Nup1p	TBLASTN	30.1	53.4	2.17412	7	NC	NC	NC	NC	NC	NC	NC	NC	30.7	50	8.2247	8	NC	NC	NC	NC	NC	NC	NC	NC	NC	NC	NC	NC	33.9	57.1	2.631	5	NC	NC	NC	NC	51.7	69	5.99798	3	NC	NC	NC	NC	NC	NC
		Hsa-no ortholog
	Nucleoporins Related to TREX-2	Sce_Nup60p	BLASTP BLOSUM62	27.8	45.9	0.273049	25	24.2	43.5	1.83961	23	23.2	39.1	1.29014	26	37.5	57.5	3.13198	7	NC	NC	NC	NC	38.8	49	9.37306	9	34.8	48.2	0.0946932	21	38.1	54	0.0991533	12	22.8	42	0.00103915	60	NC	NC	NC	NC	NC	NC	NC	NC	NC	NC
	Nucleoporins Related to TREX-2	Sce_Nup60p	BLASTP BLOSUM45	27.8	45.9	0.0869575	25	24.2	43.5	1.47186	23	23	38.8	5.48742	26	39.5	57.9	1.87568	7	NC	NC	NC	NC	NC	NC	NC	NC	30	38.3	9.22534	11	38.1	54	0.0406787	12	NC	NC	NC	NC	29	50.7	0.278564	13	NC	NC	NC	NC	NC	NC
	Nucleoporins Related to TREX-2	Sce_Nup60p	BLASTP PAM250	24.5	71.4	0.430813	9	NC	NC	NC	NC	NC	NC	NC	NC	18.4	61.2	0.960602	9	NC	NC	NC	NC	NC	NC	NC	NC	23.7	65.8	6.65682	7	38.1	63.5	0.0499258	12	14.7	43.4	0.552563	92	12.4	48.6	2.40153	39	23.7	55.7	0.68237	24	NC	NC
	Nucleoporins Related to TREX-2	Sce_Nup60p	PSI-BLAST 2 iterations	16.8	29.8	1.03956e-06	53	15.8	33.7	2.34562e-09	71	13.7	27	0.000150293	52	14.4	28.5	1.39645e-07	72	14.2	32.7	2.8409e-05	66	14.9	27	0.000134477	58	17.2	36.4	2.95264e-05	48	16.6	25.9	2.05419e-05	54	16.7	33.4	5.38093e-13	99	16	31.2	7.28825e-05	80	14.5	27.8	3.37329e-06	46	15.8	29.8
	Nucleoporins Related to TREX-2	Sce_Nup60p	PSI-BLAST 3 iterations	10.8	25.4	4.16289e-27	69	12.4	31.2	5.23173e-34	97	13.9	26.9	1.8937e-13	99	11.8	25.4	6.53793e-07	75	11.1	25.7	2.41202e-23	99	10.4	24.4	1.90658e-09	78	10.9	21.9	1.42764e-08	37	12.8	27.8	2.8379e-13	99	14.3	31	2.16655e-43	99	11.5	29.3	1.2319e-07	71	12.9	24	1.76782e-19	69	15.2	28.2
	Nucleoporins Related to TREX-2	Sce_Nup60p	PSI-BLAST 5 iterations	7.6	21.9	1.70691e-38	100	9	20.9	1.14176e-33	99	8.2	23.5	3.72819e-23	100	10.2	22.3	1.37719e-13	100	9.5	22.8	1.72925e-35	99	10.6	25.7	1.81418e-23	100	4.1	17.8	7.58172e-20	50	9.4	20.6	4.39268e-18	95	7.3	18.4	1.17914e-27	100	8.2	23.8	3.39011e-13	100	11.7	28.6	4.01866e-51	100	11	23
	Nucleoporins Related to TREX-2	Sce_Nup60p	TBLASTN	27.2	44.9	1.20633	29	NC	NC	NC	NC	NC	NC	NC	NC	37.5	57.5	6.22517	7	NC	NC	NC	NC	NC	NC	NC	NC	NC	NC	NC	NC	38.1	54	1.67471	12	32.1	56.6	7.38606	10	NC	NC	NC	NC	34.4	54.7	2.16028	12	NC	NC
THO Complex	THO Complex	Hsa_THOC2	BLASTP BLOSUM62	100	100	0	100	96.3	98.2	0	100	88	94.1	0	100	61.3	77.4	0.614344	2	74	83.7	0	99	69.5	82	0	99	57.7	71.9	0	83	54.2	72.5	0	72	44	63.2	0	97	53.3	71.3	0	75	38.7	59.5	0	71	36.2	56.4
	THO Complex	Hsa_THOC2	BLASTP BLOSUM45	100	100	0	100	96.3	98.2	0	100	88	94.3	0	100	59.4	75	0.229338	2	74.1	84.4	0	99	45.1	66.5	5.15518e-12	12	55.6	72.5	0	86	54.1	73.8	0	72	43.2	64.1	0	97	53.3	72.7	0	76	38.9	61.4	0	71	36.9	59.1
	THO Complex	Hsa_THOC2	BLASTP PAM250	100	100	0	100	96.3	98.4	0	100	87.2	94.6	0	100	21	51.6	0.628455	17	73.5	86	0	99	49.2	66.7	0.0278351	8	53.9	75.5	0	86	54	79	0	73	42.1	68.6	0	99	50.1	74.9	0	83	36	63	1.84465e-180	81	34.2	61.8
	THO Complex	Hsa_THOC2	PSI-BLAST 2 iterations	99.9	99.9	0	100	96.3	98.2	0	100	87.3	93.2	0	100	22.2	38.9	5.15436e-27	29	72.5	82.8	0	100	69.2	80.2	0	100	49.4	65.4	0	100	43.8	61	0	100	41.5	61.1	0	100	45.6	63.8	0	96	32.4	52.5	0	99	32.3	53.5
	THO Complex	Hsa_THOC2	PSI-BLAST 3 iterations	99.9	99.9	0	100	97.2	98.6	0	100	86.4	92.2	0	100	11.7	30.1	5.84821e-20	28	71.4	81.6	0	100	64.8	75.6	0	100	47.4	62.5	0	100	42.7	60.5	0	100	40.7	59.1	0	97	43.3	61.5	0	100	32.2	51.8	0	99	30.8	51.8
	THO Complex	Hsa_THOC2	PSI-BLAST 5 iterations	99.9	99.9	0	100	97.2	98.6	0	100	85.3	91.4	0	100	9.7	28.9	8.6617e-19	53	69.6	79.6	0	95	64.9	75.4	0	96	47.6	63.1	0	100	45.1	62.7	0	92	39.7	58.1	0	100	48.1	66.7	0	84	30.9	50	0	99	30.4	51.3
	THO Complex	Hsa_THOC2	TBLASTN	99.9	99.9	0	100	97.2	98.6	0	100	87.9	92.8	1.0116e-54	63	27.5	46.3	4.3896	5	74.7	84.4	0	94	73	83.2	3.05544e-104	62	60.8	75.2	0	73	54.1	72.5	0	73	50.9	70	0	73	54.2	72.3	0	73	38.1	58.8	0	71	37.8	58.9
	THO Complex	Sce_Rlr1p	BLASTP BLOSUM62	27.3	46.9	7.70403e-39	48	27.3	46.7	3.64652e-38	48	26.6	46.3	8.11442e-39	48	34.9	50.6	0.169276	5	25.6	47.8	2.25713e-35	48	24.3	43.8	9.39263e-40	71	24.7	43.5	4.04813e-34	65	22.6	41.8	5.51262e-35	66	24	44.5	3.13165e-35	52	25.8	48.2	1.20305e-37	47	24.3	45.8	1.01279e-24	56	23.1	43.9
	THO Complex	Sce_Rlr1p	BLASTP BLOSUM45	27.5	49.1	3.90874e-35	48	27.5	49	1.42518e-34	48	26.8	48.4	1.09619e-34	48	34.9	50.6	0.120462	5	26.1	50	3.70832e-31	48	26.9	51.3	3.54571e-33	48	26.5	49	1.38297e-29	43	24.6	49.2	9.83963e-29	45	24.8	48.1	2.16294e-31	39	25.8	50.1	4.37024e-33	47	23.6	47.1	3.68549e-21	55	26.9	52.3
	THO Complex	Sce_Rlr1p	BLASTP PAM250	26	56.1	2.73175e-27	41	26	56.2	3.80242e-27	41	25.6	55.7	7.2423e-26	41	22.4	63.3	1.10265	3	25.2	56.7	6.84966e-23	38	25	55.7	1.21916e-23	38	26.1	56.9	1.36274e-19	29	27	58.9	2.51457e-15	36	24.1	53.6	6.70987e-23	49	26.9	57.9	4.632e-21	40	26.5	56.8	7.93187e-15	35	26.3	57.7
	THO Complex	Sce_Rlr1p	PSI-BLAST 2 iterations	18.7	35.9	0	97	18.3	34.6	0	95	18.8	35.2	0	97	14.3	30.6	3.05029e-12	22	17.7	36.4	0	96	18.1	37.1	0	85	19.9	37.8	0	98	18.3	35.8	0	88	17.1	35.1	0	97	17.9	35.6	0	90	18.6	38.6	0	82	19	37.8
	THO Complex	Sce_Rlr1p	PSI-BLAST 3 iterations	17.1	33.8	0	98	17.5	33.5	0	96	17	33.2	0	95	12.9	29.5	1.7207e-32	40	16.3	34	0	94	17.4	35.9	0	85	18.6	35.6	0	98	17.5	34.7	0	89	16.5	34.1	0	97	17.5	35.5	0	84	17.7	36.3	0	82	18.4	36.7
	THO Complex	Sce_Rlr1p	PSI-BLAST 5 iterations	16.9	34.1	0	98	16.7	33.3	0	98	16.7	33.1	0	96	7.9	19.7	2.08406e-43	43	16.3	34.2	0	94	17	35.7	0	86	17.5	33.8	0	96	16.7	33.7	0	89	16	33.9	0	97	16.9	35.1	0	92	17.6	36	0	82	16.8	35
	THO Complex	Sce_Rlr1p	TBLASTN	26.1	46.1	2.37515e-37	43	26.1	45.9	2.46068e-35	43	40	55	5.61052	3	34.9	50.6	0.969412	5	24.8	46.4	9.28573e-35	43	33	45.1	1.70243	6	26.9	47	2.16938e-33	40	24.7	46	7.64506e-32	40	24.7	45.1	8.31695e-35	42	25.1	46.9	3.57667e-36	43	26.4	48.3	1.58907e-16	35	24.4	46.1
		Hsa-no ortholog
	THO Complex	Sce_Tho1p	BLASTP BLOSUM62	42.9	58.9	0.0318345	26	29.3	50.4	0.0711929	61	40	60	0.289405	21	26.4	42.7	0.00909497	50	44.6	58.9	0.482172	26	27.4	44.3	0.0381632	49	30.1	49.3	0.00744575	33	56.2	59.4	0.0944671	15	25.2	45.5	2.30052	66	38.1	57.1	0.117198	29	38.8	59.2	1.01843	22	35.6	61
	THO Complex	Sce_Tho1p	BLASTP BLOSUM45	42.9	58.9	0.016093	26	29.3	51.9	0.0283666	61	39.1	58.7	0.156842	21	44.2	58.1	0.0912781	20	44.6	58.9	0.0778639	26	47.5	60	0.0402653	18	30.1	49.3	0.0764841	33	19.5	41.4	0.0215502	96	22.7	47.7	1.35086	40	32.7	61.2	0.085284	22	38.8	59.2	0.373831	22	35.6	62.7
	THO Complex	Sce_Tho1p	BLASTP PAM250	42.9	67.9	0.00527945	26	38.1	64.3	0.00658295	19	40	64.4	0.00438556	21	40.8	61.2	0.011959	22	23.1	53.7	0.000363571	56	29.1	59.3	0.000171264	39	50	60	0.0911701	14	19	46.4	0.0729816	97	37.2	60.5	0.0701995	20	29.4	52	0.00823945	47	50	67.6	0.473377	16	50	70
	THO Complex	Sce_Tho1p	PSI-BLAST 2 iterations	16.3	32.1	1.08111e-06	99	35.6	52.5	0.000152883	27	18.8	34.2	4.30265e-06	54	21.7	37.4	4.10182e-07	93	22.2	46	1.48017e-08	58	30.8	44	2.03255e-08	42	21.7	43.3	1.13569e-05	72	17	34.1	0.000283236	40	19.4	33.9	1.81357e-06	76	23.9	35.2	1.83186e-06	73	22.7	34	7.45206e-05	44	17.4	35.5
	THO Complex	Sce_Tho1p	PSI-BLAST 3 iterations	15.3	29.3	6.80923e-32	99	16.3	28.4	2.43609e-22	99	17.9	33.3	7.85794e-14	54	18.7	36	2.32263e-25	98	17.3	37.6	1.46801e-21	93	20.5	38.6	8.2552e-22	78	14.4	28.7	1.01322e-09	86	19.1	31.2	1.96849e-06	91	21.5	39.3	4.85754e-17	62	19.9	39.7	3.04949e-17	69	25	39.3	2.28503e-09	39	22.2	38.9
	THO Complex	Sce_Tho1p	PSI-BLAST 5 iterations	15.3	29.8	2.20673e-26	99	15.3	27.9	2.7322e-22	99	13	30.8	2.93214e-11	95	16.8	31.8	4.87613e-21	98	17	37.2	6.46881e-21	86	21	32.7	3.89216e-18	98	13.5	29.5	9.29076e-14	95	13	30.4	3.23883e-08	95	17.5	34	1.39905e-15	94	14.8	34.3	3.75e-16	96	14.8	28.7	5.55846e-15	96	13.9	27.3
	THO Complex	Sce_Tho1p	TBLASTN	NC	NC	NC	NC	NC	NC	NC	NC	NC	NC	NC	NC	57.1	75	0.182978	13	NC	NC	NC	NC	53.1	65.6	2.63256	15	NC	NC	NC	NC	56.2	59.4	1.43762	15	40.9	61.4	9.29906	20	38.1	57.1	0.978075	29	50	64.7	4.9375	16	NC	NC
		Hsa-no ortholog
	THO Complex	Sce_Hpr1p	BLASTP BLOSUM62	27.1	45	0.0168921	32	25.9	49.1	0.457985	14	25.9	48.1	0.223813	14	36.2	66	0.0622684	6	31.8	47.7	0.128856	18	30.4	53.6	0.220819	7	29.9	52.8	0.0030711	19	29.7	45.6	0.814514	21	NC	NC	NC	NC	40.8	55.1	0.594106	7	36.1	52.8	0.330243	10	27	46.1
	THO Complex	Sce_Hpr1p	BLASTP BLOSUM45	20.9	41	0.0436957	32	25.9	50.9	0.134081	14	25.9	50	0.0650824	14	36.2	66	0.154973	6	30.9	51.9	0.227275	11	32.9	52.1	0.836363	10	45.2	58.1	1.90635	4	20	44.8	0.611461	19	21.2	51.5	0.153202	18	40.8	57.1	0.255264	7	27.9	47.5	0.389022	16	36.2	55.1
	THO Complex	Sce_Hpr1p	BLASTP PAM250	22.9	47.6	0.716573	14	17.8	42.2	4.52266	43	31.4	64	1.92304	11	31.4	64	0.520748	11	31.4	64	1.43206	11	33.3	81.5	3.58513	4	16	51	0.0412432	13	20.2	54.6	0.511462	22	NC	NC	NC	NC	22.4	54.1	1.27733	11	23.5	52.3	0.106978	18	20.1	53.5
	THO Complex	Sce_Hpr1p	PSI-BLAST 2 iterations	20.6	36.8	7.89907e-06	18	NC	NC	NC	NC	18.8	39.1	0.00015235	17	16.4	36.1	0.00115395	16	16	33.6	0.000193779	17	18.2	35.5	0.0011706	28	17.5	38.8	2.29211e-05	27	22.7	36	0.000374579	10	14.5	40.7	0.000349924	19	16.4	39.1	0.00328364	17	19.2	36.8	0.000352749	17	20.9	43.2
	THO Complex	Sce_Hpr1p	PSI-BLAST 3 iterations	15.1	31.5	1.92929e-07	71	NC	NC	NC	NC	13.7	31.4	2.35092e-07	67	15.9	34.1	0.000582629	18	14.4	31.2	8.0014e-08	76	14.6	32	2.20493e-09	74	12.7	31.8	2.9219e-05	39	15.9	28.2	2.26968e-08	72	13.8	35.3	4.72489e-07	30	11.7	29.2	5.78899e-07	81	13.7	35.5	0.000338604	28	18.2	40
	THO Complex	Sce_Hpr1p	PSI-BLAST 5 iterations	13.5	29.6	4.64232e-97	88	13.4	29.7	1.30023e-98	88	13	30.4	7.29748e-82	76	8.7	27.7	8.94102e-05	74	13.7	30	2.32791e-104	91	13.6	29.9	2.49368e-113	91	12.1	24.9	3.79101e-67	87	13.1	30.1	5.5791e-82	83	12.2	27.7	1.24484e-71	75	12.7	28.7	3.83519e-85	83	11.2	29.6	4.41235e-51	79	10.4	25.8
	THO Complex	Sce_Hpr1p	TBLASTN	30.1	52.1	5.91401	10	NC	NC	NC	NC	44.4	61.1	6.19546	5	36.2	66	0.169895	6	NC	NC	NC	NC	NC	NC	NC	NC	NC	NC	NC	NC	NC	NC	NC	NC	NC	NC	NC	NC	29.1	47.7	3.83417	11	38.5	55.8	3.12709	7	30.9	52.9
		Hsa-no ortholog
	THO Complex	Sce_Mft1p	BLASTP BLOSUM62	NC	NC	NC	NC	NC	NC	NC	NC	28.5	49.3	0.624556	37	NC	NC	NC	NC	NC	NC	NC	NC	34.5	61.8	0.626476	14	28.6	55.1	5.28686	12	NC	NC	NC	NC	36.2	59.5	1.13463	30	NC	NC	NC	NC	NC	NC	NC	NC	45.2	61.9
	THO Complex	Sce_Mft1p	BLASTP BLOSUM45	31.6	57.9	0.968612	15	NC	NC	NC	NC	28.5	49.3	1.04538	37	41.8	61.8	3.99643	14	NC	NC	NC	NC	30.2	62.8	5.23061	11	18.6	39.5	0.229892	56	NC	NC	NC	NC	37.5	60	0.263824	20	32.2	54	0.925542	22	NC	NC	NC	NC	45.2	61.9
	THO Complex	Sce_Mft1p	BLASTP PAM250	32.3	62.9	0.0590415	16	NC	NC	NC	NC	20.5	65.8	3.05723	19	18.1	56.9	0.638939	18	19.8	55.6	2.43778	21	21.2	55	2.99016	20	28.4	58.2	2.92658	17	22.5	52.9	8.93429	49	NC	NC	NC	NC	20.5	62.8	0.775022	20	NC	NC	NC	NC	NC	NC
	THO Complex	Sce_Mft1p	PSI-BLAST 2 iterations	17.2	34.1	0.00187991	88	NC	NC	NC	NC	14.4	37.4	4.61736e-05	80	17.5	39.9	1.92519e-06	92	15.6	42.3	0.000327166	78	18.2	43.6	0.000173086	46	21.7	43.5	5.59061e-07	41	17.1	37.2	6.81795e-06	94	16.6	41	8.81132e-08	89	19.7	41	0.000222928	47	19.6	42	0.000376144	90	18.4	41.9
	THO Complex	Sce_Mft1p	PSI-BLAST 3 iterations	13.8	35.7	3.7689e-09	79	14.8	34.3	7.27005e-11	88	14	33.1	5.85529e-08	91	16.2	37.7	0.000380461	39	15.9	39.6	0.000142716	62	15.2	32.7	5.27108e-07	91	14.3	36.5	3.82686e-07	93	16.9	37.1	2.21563e-43	95	13.8	36.4	1.22655e-05	93	15.6	38.1	7.13952e-06	85	16	38.8	6.88771e-06	68	15.3	41.1
	THO Complex	Sce_Mft1p	PSI-BLAST 5 iterations	14.6	37.7	7.14276e-21	99	14.1	37.3	6.55668e-23	100	14.6	34	4.17933e-21	100	8.7	28.4	4.15599e-17	100	9.7	32.1	8.12016e-23	99	14.2	34.3	6.30955e-21	99	9.2	32.7	3.9115e-19	100	11.7	31.9	3.14491e-16	100	12.8	32.7	2.15762e-15	100	13.4	33.6	1.70817e-19	99	10.2	34.9	6.80897e-18	100	13.8	34.8
	THO Complex	Sce_Mft1p	TBLASTN	NC	NC	NC	NC	NC	NC	NC	NC	NC	NC	NC	NC	43.3	53.3	7.59038	8	34.6	55.8	0.200023	13	NC	NC	NC	NC	NC	NC	NC	NC	38.8	63.3	8.78118	12	NC	NC	NC	NC	NC	NC	NC	NC	NC	NC	NC	NC	33.8	50
		Hsa-no ortholog
	THO Complex	Sce_Thp2p	BLASTP BLOSUM62	29.8	46.8	0.477581	48	29	46.8	0.354211	48	40.8	59.2	0.739066	19	31.1	44.6	0.642102	28	32.4	47.3	0.376721	28	28.7	46.3	0.347885	52	25	52.3	2.22633	49	31.6	52.6	0.67064	22	50	81.8	4.76342	8	29.1	41.8	0.357028	30	36.6	56.1	0.281288	16	25.7	48.5
	THO Complex	Sce_Thp2p	BLASTP BLOSUM45	29.8	48.4	0.370749	48	29	48.4	0.0725665	48	38.9	57.4	0.249777	21	31.1	50	0.282011	28	32.4	50	0.39973	28	23	37.2	0.363892	43	31.2	62.5	0.577659	18	31.6	52.6	0.279905	22	NC	NC	NC	NC	NC	NC	NC	NC	36.6	61	0.13803	16	23.7	44.4
	THO Complex	Sce_Thp2p	BLASTP PAM250	31.2	53.1	0.281809	37	30.2	55.2	0.11957	37	27.4	58.9	0.514116	28	26	57.5	0.29742	28	32.9	57.1	0.213569	27	21.9	54.8	0.527573	28	23.8	55.4	0.0991372	74	31.6	63.2	0.0614001	22	21.9	62.5	0.414969	25	14.3	50.4	3.64263	51	25.3	52	0.601032	29	20.6	51.1
	THO Complex	Sce_Thp2p	PSI-BLAST 2 iterations	21.9	43.2	0.000465763	74	18.9	41.3	0.00151274	77	24.8	42.9	0.0055204	40	15.6	35.9	0.00308204	74	16.8	37.9	0.00811914	89	20.2	43.4	0.0661756	38	14.8	37.8	0.0778486	52	21.3	42	0.0208651	65	22.8	43	9.35775e-05	74	20.3	39	0.0325899	66	22.9	50.5	0.0109628	40	16.3	45.3
	THO Complex	Sce_Thp2p	PSI-BLAST 3 iterations	13.7	41.6	4.83246e-08	84	14.8	42.6	3.29626e-09	88	17.7	41.9	1.38742e-05	78	14.7	40.6	0.000275419	75	15.1	34.6	7.75406e-05	79	18.9	40.6	0.00228433	55	15.7	36.8	0.000569264	71	15.3	37.4	0.00902495	73	16.5	41	0.00021836	95	16.2	38.7	0.00200067	54	14.5	34.1	0.0381817	84	19.7	38.5
	THO Complex	Sce_Thp2p	PSI-BLAST 5 iterations	12.7	39.7	1.98783e-32	91	13.9	40.9	1.53669e-33	91	11.5	40.8	7.38966e-31	100	12.6	32.8	0.0015155	91	14.1	36.3	5.96194e-30	98	14.4	36.8	7.37706e-28	96	14.4	31.9	3.11338e-24	98	15.7	35.6	1.26827e-19	100	14.6	40.8	2.29345e-18	50	15.9	37.5	4.95563e-22	96	11.9	33.3	3.5785e-06	100	9.4	35.2
	THO Complex	Sce_Thp2p	TBLASTN	27.7	41.5	0.706467	36	NC	NC	NC	NC	NC	NC	NC	NC	31.1	44.6	1.56728	28	32.4	47.3	1.2567	28	NC	NC	NC	NC	NC	NC	NC	NC	50	63.3	2.13738	11	28.3	48.9	3.58836	35	31	65.5	1.84096	32	30.3	48.5	1.5352	25	22.5	52.1
	TREX	Hsa_UAP56	BLASTP BLOSUM62	100	100	0	100	99.5	99.5	0	100	38.5	59.9	1.09939e-70	85	94.6	97.4	0	100	93.7	96.5	0	100	91.5	96.3	0	94	89.5	95.1	0	91	84.4	91	3.77697e-149	75	84.7	91.8	0	99	86.1	93.2	0	99	77.8	88.8	0	98	77.3	88.5
	THO Complex	Hsa_UAP56	BLASTP BLOSUM45	100	100	0	100	99.5	99.5	0	100	38.2	60.7	1.57083e-70	86	94.6	97.4	0	100	93.7	96.5	0	100	91.5	96.3	0	94	89.5	95.1	0	91	84.4	91	4.65908e-151	75	84.7	91.8	0	99	86.1	93.4	0	99	77.8	89.3	0	98	76.6	88.3
	THO Complex	Hsa_UAP56	BLASTP PAM250	100	100	0	100	99.5	100	0	100	37.2	65.7	1.32981e-57	88	94.6	98.1	0	100	93.7	98.4	0	100	90.1	96.8	0	94	89.5	95.9	8.36899e-176	91	84.3	91.2	1.80904e-123	75	85	93.8	8.49546e-175	98	85.7	94.7	1.90947e-175	98	77.3	91.2	7.77217e-168	98	76.6	89.7
	THO Complex	Hsa_UAP56	PSI-BLAST 2 iterations	100	100	0	100	99.5	99.5	0	100	37.5	58.7	4.05965e-158	87	94.6	97.4	0	100	93.7	96.5	0	100	91.2	96	3.76208e-175	93	87.5	93.1	1.16648e-171	95	36.7	57.5	8.35625e-162	92	84.7	91.8	9.68724e-173	99	85.4	92	5.30516e-172	99	77.3	88.8	5.56666e-170	98	76.6	87.8
	THO Complex	Hsa_UAP56	PSI-BLAST 3 iterations	100	100	4.80136e-178	100	99.5	99.5	7.09208e-178	100	27.3	48	5.20278e-176	95	27.4	49.4	2.49528e-175	95	27.7	48.9	3.04917e-174	95	26.7	48.9	2.48916e-171	95	25.7	48.1	1.79314e-166	93	28.2	49.4	1.48753e-168	93	27.5	48	2.80354e-172	94	27.5	47.8	2.4696e-172	94	34.7	54.9	2.50991e-165	95	35.2	55.3
	THO Complex	Hsa_UAP56	PSI-BLAST 5 iterations	26.2	46.9	0	99	26.2	46.9	0	99	26.1	46.8	0	97	25.7	47.4	0	99	26.8	47.6	1.31636e-180	97	25.4	47.2	4.62522e-179	99	24.5	46.3	2.91552e-174	97	26.8	47.8	5.29893e-176	98	26.9	47	2.09862e-179	97	26.3	46.4	2.02576e-180	98	34.7	54.8	5.47923e-164	94	27.7	48.2
	THO Complex	Hsa_UAP56	TBLASTN	100	100	0	100	99.5	99.5	0	100	38.5	59.9	2.49955e-69	85	94.6	97.4	0	100	90.6	95.5	0	100	89.8	95	1.33742e-84	99	89.5	95.1	0	91	84.4	91	6.79099e-148	75	84.7	91.8	0	99	86.1	93.2	0	99	77.8	88.8	0	98	77.3	88.5
	THO Complex	Sce_Sub2p	BLASTP BLOSUM62	62.9	78.4	9.27665e-166	98	63.1	78.4	1.29561e-165	98	36.7	58.8	5.05469e-67	83	65.2	82.1	4.47853e-161	89	67.6	83.4	2.39144e-163	88	64.4	81.9	3.01175e-160	91	65.5	82.9	3.31398e-160	88	65.8	82.2	8.59491e-115	68	61.2	77.2	2.11166e-156	98	61.6	77.9	2.65999e-156	98	59.5	75.6	8.1377e-156	98	60.1	75.4
	THO Complex	Sce_Sub2p	BLASTP BLOSUM45	65.5	81.4	3.62891e-167	93	65.2	81.2	9.82186e-167	93	36.7	59.8	4.22337e-67	83	65.2	82.6	2.45092e-162	89	67.6	83.9	6.99024e-165	88	64.4	82.4	2.41396e-161	91	65.5	83.1	4.46299e-162	88	65.8	82.6	2.00505e-116	68	61.2	77.6	7.95996e-157	98	61.6	78.5	5.03595e-157	98	59.5	76.3	1.10877e-155	98	60.1	76.1
	THO Complex	Sce_Sub2p	BLASTP PAM250	62.2	83.1	8.04561e-145	100	61.9	84	1.20479e-144	100	36.1	63.6	4.4833e-54	84	59.9	82.7	9.07396e-142	100	61.3	82.7	2.07398e-142	100	64.2	85.9	4.52874e-139	91	65.1	86.5	3.25151e-139	88	63.9	84	5.38407e-98	70	60	81.3	5.11455e-134	99	60.5	81	3.63921e-132	99	58.7	79.8	2.99895e-133	99	59.6	79.4
	THO Complex	Sce_Sub2p	PSI-BLAST 2 iterations	62.3	77.9	3.74059e-174	99	62.1	77.7	7.79755e-174	99	34.8	56.2	6.77588e-162	89	60.5	77	7.03213e-171	99	65	81.9	6.20022e-170	90	63.7	81.6	2.40648e-169	90	65.5	82.9	8.96071e-166	88	36.3	58.4	1.81648e-164	85	60.5	76	9.25571e-165	98	36.1	58.9	4.77598e-164	85	58.4	74.1	2.66123e-167	99	59.1	74.1
	THO Complex	Sce_Sub2p	PSI-BLAST 3 iterations	25.2	46.3	3.08679e-173	97	25.2	46.3	4.96812e-173	97	25.2	46.5	2.35863e-174	97	25	47.2	2.20259e-173	97	24.5	45.6	5.84048e-173	97	24.3	46.1	2.72597e-169	97	23.1	46.2	7.83471e-167	97	24.4	46.7	2.63984e-168	98	25.5	46.7	3.47915e-171	96	24	45.6	6.01592e-172	97	34.3	55.6	2.0727e-164	91	34.5	55.6
	THO Complex	Sce_Sub2p	PSI-BLAST 5 iterations	25	45	0	99	25	45	0	99	25	45.2	0	99	24.8	45.9	0	99	24.5	44.6	0	98	23.7	43.5	0	98	23.3	45.4	0	97	24.6	46.4	0	98	25.6	46.5	0	97	24.2	45.4	0	97	26.1	45.3	7.83698e-169	97	26.6	45.7
	THO Complex	Sce_Sub2p	TBLASTN	66.5	82.1	5.25144e-163	90	66.5	82.1	5.63443e-161	90	36.7	58.8	1.15638e-65	83	65.2	82.1	2.93509e-160	89	66.8	83.4	2.91006e-160	88	35	58.2	5.54158e-62	83	65.5	82.9	6.77243e-159	88	65.8	82.2	5.2424e-113	68	60.7	76.7	8.33966e-154	98	61.6	77.9	6.21999e-154	98	58.7	74.6	6.12013e-154	99	59.4	74.4
		Hsa-no ortholog
	THO Complex	Sce_Yra1p	BLASTP BLOSUM62	28.1	57.3	0.000115416	39	30.1	50	7.75368e-07	73	28.1	57.3	6.61489e-05	39	26.4	53.8	4.47827e-05	47	29.4	58.8	0.000468563	30	31.5	55.1	3.64356e-05	39	38.2	58.8	1.3588e-05	30	33.8	54.4	0.000493798	30	30.3	50.8	6.94401e-06	58	29.3	50.3	1.39496e-06	74	28	51.3	1.96697e-05	66	32	52
	THO Complex	Sce_Yra1p	BLASTP BLOSUM45	28.1	58.4	7.209e-05	39	30.1	51.2	1.61968e-06	73	28.1	58.4	3.55468e-05	39	27.3	59.1	3.84836e-05	39	29.4	60.3	0.000237745	30	32.9	55.7	8.32904e-06	35	38.2	60.3	3.27744e-06	30	33.8	55.9	0.000110997	30	30.3	52.3	2.23137e-06	58	29.3	50.9	7.76332e-06	74	26.8	49.6	0.000775793	99	30.7	54
	THO Complex	Sce_Yra1p	BLASTP PAM250	28.6	60.7	0.00327036	37	29.5	57.8	2.15031e-05	73	20.4	66.7	0.00479959	24	27.3	63.6	0.000669444	39	20.4	66.7	0.00791305	24	28	62.7	0.000276279	33	34.1	63.7	0.00164274	60	30.9	60.3	0.00173807	30	27.7	56.7	1.48276e-05	99	29.9	57.5	0.00104239	74	25.4	57.6	1.29166e-05	99	28.4	59.7
	THO Complex	Sce_Yra1p	PSI-BLAST 2 iterations	23	43.2	5.57167e-23	98	21.2	40.1	2.03445e-27	98	22.1	40.5	8.40344e-24	98	20.7	39.6	5.36791e-23	98	21.6	40.1	5.16986e-20	98	23	42.3	1.35803e-23	98	24.4	41.8	1.67148e-20	100	23	40.1	3.16663e-21	98	22.2	42.7	3.35121e-25	100	24	42.2	1.30106e-26	100	19.1	35.9	5.96657e-15	58	20.8	40.3
	THO Complex	Sce_Yra1p	PSI-BLAST 3 iterations	20.7	38.7	1.44642e-33	98	20.7	36	4.17752e-41	98	22.1	37.8	1.9238e-36	98	20.7	39.2	1.04001e-35	98	19.6	36.5	1.32028e-29	84	21.2	40.1	1.51874e-32	98	23.6	41.3	2.01622e-27	100	23.6	39.1	3.98248e-28	100	21.8	42.7	5.10774e-31	100	20.9	37.3	5.86505e-33	100	19.1	35.9	5.64547e-25	58	21.9	39.5
	THO Complex	Sce_Yra1p	PSI-BLAST 5 iterations	14.7	28.4	3.90725e-49	93	14.7	28.4	3.63652e-49	93	11.6	29.3	3.39965e-48	95	13.9	29.2	5.38744e-50	96	13.3	28.4	9.45598e-49	93	12.3	27.5	1.10764e-46	93	14	31.3	8.25885e-46	95	12.3	26.4	1.5521e-45	94	11.9	27.8	5.47122e-43	78	14.4	25.8	5.97565e-45	92	13.2	28.8	1.14668e-45	94	15.5	32.9
	THO Complex	Sce_Yra1p	TBLASTN	35.6	62.7	0.00595978	26	28.3	48.2	0.00101992	73	32.5	54.2	0.0294868	37	26.4	53.8	0.000104859	47	29.4	58.8	0.0028847	30	29.7	48.6	0.0150182	33	29.3	46.3	0.00298328	65	29.4	57.4	0.00772084	30	30.3	50.8	4.0769e-05	58	29.3	50.3	5.39712e-05	74	32.5	57.1	0.125788	34	32.7	63.5
	THO Complex	Hsa_THOC3	BLASTP BLOSUM62	100	100	0	100	98	98.3	0	100	94.4	96.6	2.3238e-180	91	91.2	97.2	1.36999e-178	91	91.2	97.2	5.32762e-178	91	90.6	95.9	3.78067e-177	91	66.6	85.4	1.82228e-127	89	68.1	83.5	7.96304e-130	88	63.5	79.4	1.12762e-121	88	66.3	81.6	6.10667e-126	88	30.2	49.2	1.26447e-22	84	34.4	54.4
	THO Complex	Hsa_THOC3	BLASTP BLOSUM45	100	100	0	100	98	98.3	0	100	95	97.2	2.31626e-180	90	91.2	97.2	4.93254e-179	91	91.2	97.2	1.90958e-178	91	90.6	95.9	1.95603e-177	91	66.6	85.4	2.34442e-127	89	68.1	84.5	8.53966e-131	88	63.5	80.6	6.82934e-122	88	66.1	82.3	1.82789e-126	88	30.8	50.2	4.15474e-22	84	35	55.6
	THO Complex	Hsa_THOC3	BLASTP PAM250	100	100	5.91148e-161	100	98	98.6	1.93367e-157	100	95.5	98.4	1.30168e-139	89	91	97.5	6.04113e-139	91	91	97.5	2.28219e-138	91	90.3	96.9	4.57978e-138	91	66.6	87.3	8.69102e-103	89	67.4	87.9	8.03061e-105	89	62.9	82.4	3.87614e-96	89	65.3	85	1.71574e-100	89	30.5	56.7	3.35491e-15	66	35.8	64.2
	THO Complex	Hsa_THOC3	PSI-BLAST 2 iterations	100	100	6.31013e-145	100	98	98.3	2.29972e-141	100	92	95.1	1.04813e-123	93	89.6	96	1.59736e-126	93	89.6	96	6.21178e-126	93	89	94.8	4.9987e-123	93	61.7	80.6	2.37211e-98	98	65.6	81.4	3.87151e-102	92	62.7	79	5.95073e-99	89	63.7	79.4	2.38789e-101	93	22.3	43.3	2.26621e-70	99	22.6	45.3
	THO Complex	Hsa_THOC3	PSI-BLAST 3 iterations	21.4	42.5	3.41986e-106	99	22.9	44.4	6.191e-99	99	19.1	41	1.19846e-99	99	18.5	41.3	6.43285e-105	99	19.7	39.7	6.5908e-101	100	22.9	44.4	2.69814e-98	99	19.1	41.3	1.53694e-105	99	22.6	43.4	1.83269e-98	100	22	43.7	5.04726e-98	100	20.3	39	2.65364e-89	99	19.4	37.1	7.13345e-93	100	18.3	36.3
	THO Complex	Hsa_THOC3	PSI-BLAST 5 iterations	20.9	41.8	1.46586e-110	99	17.4	37.4	8.82882e-101	100	18.6	40.4	2.03463e-104	99	18	41.1	6.51024e-110	100	19.2	42.1	8.78441e-106	99	22.9	43.6	4.01282e-99	99	18.3	40.4	6.58398e-112	99	22.6	43.1	8.83654e-100	100	21.4	42.9	2.55853e-99	100	18.6	37.1	2.75284e-95	100	18.6	36	9.20359e-95	100	17.4	35.1
	THO Complex	Hsa_THOC3	TBLASTN	27.3	48.8	1.79894e-17	83	98.9	99.1	0	100	94.4	96.6	7.67683e-179	91	90.5	96.3	3.90787e-179	93	90.5	96.3	4.24966e-178	93	86.7	93.2	1.54289e-102	97	64.9	83.2	7.22763e-127	93	68.1	83.5	3.55821e-128	88	63.5	79.4	1.38233e-120	88	66.3	81.6	1.99184e-124	88	28.4	46.5	9.80169e-22	97	34.4	54.4
	THO Complex	Sce_Tex1p	BLASTP BLOSUM62	24.4	43.8	3.04974e-10	61	22.1	40.5	7.81374e-10	71	22.1	40.8	4.8887e-11	71	25.1	42.7	4.20365e-12	57	25.1	42.7	1.65055e-11	57	24.3	42.3	1.78383e-10	57	26.2	54.8	5.32147e-06	20	32.5	49.6	8.67048e-11	28	22.7	41.6	2.81483e-08	64	24.9	43.3	1.79101e-09	62	22.7	44.2	2.45558e-05	73	24.5	47.9
	THO Complex	Sce_Tex1p	BLASTP BLOSUM45	21.8	40.7	4.51093e-08	66	21.8	41.1	9.68932e-08	66	21.8	41.4	5.75574e-09	66	22.1	40.7	1.11358e-09	66	22.1	40.7	4.35318e-09	66	23.9	41.3	5.01691e-08	50	28.4	47.4	3.61802e-06	27	32.8	50	1.54948e-10	27	21.9	40.5	1.77327e-06	64	29.3	47.4	3.75313e-08	27	24.9	44.5	0.000173992	41	24.8	50.3
	THO Complex	Sce_Tex1p	BLASTP PAM250	30.3	56.3	4.04738e-05	28	29.4	56.3	0.00203441	28	23.8	51.5	2.26663e-05	57	23.8	50.2	4.57469e-06	57	23.8	50.2	1.77227e-05	57	23.8	50.2	3.18865e-05	57	27.5	58.8	0.0570859	19	32.5	56.4	6.1587e-05	28	27.8	53.7	0.00247712	26	29.1	57.3	3.53407e-05	28	20.8	53.5	0.482519	24	27.3	59.6
	THO Complex	Sce_Tex1p	PSI-BLAST 2 iterations	19.7	37.2	4.00037e-74	76	19.8	37.8	1.02523e-72	77	19.8	38.1	7.45171e-75	77	19.6	37.6	1.55256e-73	76	19.6	37.6	6.09606e-73	76	18.6	36.6	3.99583e-70	79	16.4	35	8.20546e-59	75	18.9	39	6.73904e-67	82	19.3	38	1.54015e-66	77	17.2	36.7	4.66611e-66	79	17.8	38.9	1.54082e-51	79	18.9	37.2
	THO Complex	Sce_Tex1p	PSI-BLAST 3 iterations	14.2	30.7	4.8518e-91	95	17.5	34.5	1.37439e-89	99	17.9	35.5	1.82315e-88	93	14.2	30.2	7.09593e-90	95	18.4	35.5	8.81199e-89	93	18.4	35.5	7.60037e-89	93	13.5	33	4.6373e-91	95	17.9	36	1.10178e-89	97	18.4	35.8	9.17488e-90	97	15	35.2	2.37628e-83	96	16.5	36.1	1.90838e-82	92	16.3	33.6
	THO Complex	Sce_Tex1p	PSI-BLAST 5 iterations	11.9	28.9	1.94986e-107	99	14.3	30	2.9095e-101	100	13.6	29.4	1.42912e-102	99	13.3	29	9.87771e-109	100	14.5	30	9.47631e-106	100	13.4	31.7	4.27702e-95	99	13.2	31.3	2.31449e-108	99	13.8	31	1.9768e-96	100	11.4	28.7	7.14872e-96	100	14	31.2	1.11201e-92	100	13.6	31	1.09954e-93	100	13.6	31
	THO Complex	Sce_Tex1p	TBLASTN	24.8	44.8	0.00139307	39	26.2	43.9	3.6672e-07	44	26.2	43.9	2.99683e-08	44	26.2	42.9	6.19983e-10	40	26.2	42.9	5.37902e-09	40	26	44.8	0.0407968	43	26.2	54.8	2.57022e-05	20	32.5	49.6	2.1815e-09	28	23	41.3	1.42883e-05	64	26.1	44.1	1.51696e-07	38	23	42.5	0.00036389	54	24.8	49.1
Additional mRNA Export Factors	Another mRNA Export Factors	Hsa_DDX19	BLASTP BLOSUM62	100	100	0	100	97.5	100	0	100	92.5	96.4	0	100	84.7	93.5	0	100	85.1	93.5	0	100	86.5	93.9	0	93	58.9	75.4	4.7417e-161	99	64.5	81.8	5.3402e-171	88	60.8	78.5	3.55618e-146	83	62.3	77.1	4.11018e-177	99	52	71.3	1.62038e-127	91	51.9	69.1
	Another mRNA Export Factors	Hsa_DDX19	BLASTP BLOSUM45	100	100	0	100	97.5	100	0	100	92.5	96.4	0	100	84.7	93.3	0	100	85.1	93.5	0	100	85.9	93.5	0	94	58.7	75.8	2.06163e-162	99	64.5	82.7	4.66055e-171	88	60.8	80	1.82276e-146	83	62.1	77.5	1.84549e-177	99	52.2	72	1.53079e-127	91	51.9	69.8
	Another mRNA Export Factors	Hsa_DDX19	BLASTP PAM250	100	100	0	100	97.5	99.8	0	100	92.5	97.9	0	100	84.5	96	0	100	84.1	92.5	0	100	85.9	95.5	0	94	58	79.1	4.82424e-137	99	64.5	84.9	3.26666e-141	88	59.2	80.2	2.11251e-121	85	61.5	79.9	7.64165e-146	99	49.6	75.2	1.46888e-105	95	53.8	77
	Another mRNA Export Factors	Hsa_DDX19	PSI-BLAST 2 iterations	100	100	0	100	97.5	100	0	100	92.5	96.4	0	100	84.7	93.5	0	100	84.1	91.8	0	100	85.9	93.3	0	94	57.7	75.3	7.09502e-161	100	37.2	61.4	3.50727e-162	86	37.8	62	1.32614e-161	84	61.9	76.5	4.02676e-170	99	35.9	60.6	7.04581e-160	86	36.6	61.2
	Another mRNA Export Factors	Hsa_DDX19	PSI-BLAST 3 iterations	100	100	0	100	97.5	100	0	100	92.5	96.4	0	100	84.7	93.3	3.08477e-179	100	84.1	91.8	1.00574e-175	100	86.5	93.9	8.18096e-171	93	34.7	59.4	9.19043e-166	85	37.8	62.3	9.46469e-168	84	37.8	62	9.49657e-168	84	36.8	61.2	9.68821e-169	86	36	60.5	3.05837e-166	85	36.2	60.6
	Another mRNA Export Factors	Hsa_DDX19	PSI-BLAST 5 iterations	100	100	4.00094e-179	100	24.1	41.9	1.54239e-177	93	24.7	42.1	3.63054e-178	96	24.1	42.6	2.86594e-176	93	24.3	42.2	3.31851e-175	92	23.4	41.7	4.09443e-172	92	26.1	42.5	1.11322e-168	92	24.8	45	1.72648e-168	95	24.4	44.3	7.32414e-174	95	26	45.9	9.21035e-173	92	36	60.5	1.10678e-163	85	36.1	60.7
	Another mRNA Export Factors	Hsa_DDX19	TBLASTN	38.2	63.1	8.5865e-70	78	97.5	100	0	100	92.5	96.4	0	100	84.7	93.5	0	100	84.1	91.8	0	100	81.8	91.3	2.06752e-93	75	57.9	75.4	1.63912e-158	99	64.5	81.8	1.95627e-169	88	61.8	79.3	1.72387e-144	80	61.7	76.9	2.00434e-173	99	52.6	72.5	2.22292e-125	87	54.3	71.5
	Another mRNA Export Factors	Sce_Dbp5p	BLASTP BLOSUM62	51.5	73.8	6.10238e-125	85	51.2	73.8	1.31141e-124	85	51	73.5	3.96553e-124	85	48	70.3	1.40412e-124	95	50	73.1	5.69182e-119	85	49.5	72.1	2.3591e-119	85	45.2	67.8	2.33235e-112	95	49.3	69.1	3.58811e-111	84	47.7	66.5	1.54182e-101	83	46.8	65.5	2.06573e-111	96	43.4	64.3	1.30055e-87	84	44.9	64.4
	Another mRNA Export Factors	Sce_Dbp5p	BLASTP BLOSUM45	51.5	74.3	1.97972e-124	85	51.2	74.3	2.82445e-124	85	51	74	7.68319e-124	85	51	73.7	5.12369e-124	86	50.2	72.8	6.94957e-119	85	49.5	72.6	4.1062e-119	85	48	70.8	5.17131e-112	85	49.3	70.3	1.2368e-111	84	47.7	67.2	3.63122e-102	83	46.8	66.4	3.69644e-112	96	43.7	65.8	1.02078e-87	84	45.1	65.9
	Another mRNA Export Factors	Sce_Dbp5p	BLASTP PAM250	47.9	73.4	6.6885e-103	97	51.2	77.1	1.14026e-102	86	46.7	72.8	2.41427e-103	99	48.1	74.7	1.43694e-104	95	45.5	72.4	1.62862e-99	99	49.5	75	2.60569e-97	85	49.2	73.5	4.35407e-93	80	49.5	73.3	5.65233e-94	84	50.3	73.5	1.79832e-86	75	46.3	68.3	9.87781e-94	96	42.9	70.7	1.95544e-72	82	44.6	71.5
	Another mRNA Export Factors	Sce_Dbp5p	PSI-BLAST 2 iterations	46.6	67.9	2.30224e-162	98	37.3	61.7	4.11786e-162	83	46.3	68.3	7.41849e-164	98	46.3	68.2	9.48871e-166	99	36.5	60.3	1.0204e-161	84	47.3	69.7	2.13676e-157	92	36.1	60.6	1.1841e-161	82	38.1	62.6	8.72866e-166	82	37.6	62.4	5.72518e-165	82	36.7	60.9	4.32569e-165	85	36.9	61.7	8.41693e-163	84	37.9	62.9
	Another mRNA Export Factors	Sce_Dbp5p	PSI-BLAST 3 iterations	26.9	47.4	8.55289e-172	90	26.9	47.4	2.30245e-171	90	26.4	47.4	6.62042e-172	90	27.6	48.5	3.14008e-171	89	26.7	46.9	5.12045e-170	90	27.4	47.6	1.84376e-166	89	36	60.5	2.60353e-167	82	38	62.5	7.47785e-171	82	36.9	61.4	1.43861e-170	84	36.7	60.9	6.81216e-171	85	36.9	61.7	8.88073e-169	84	37.1	61.9
	Another mRNA Export Factors	Sce_Dbp5p	PSI-BLAST 5 iterations	27.3	46.9	0	91	27.3	46.9	0	91	27.6	47.2	0	91	27.3	47.8	0	91	27.3	47.6	0	90	24.4	43.9	1.49977e-178	98	23	45.9	5.13592e-174	91	26.2	48.1	7.76362e-176	93	27.8	47.9	6.31671e-180	94	25.5	47.5	2.70614e-180	91	36.9	61.4	1.05614e-165	84	37.9	62.6
	Another mRNA Export Factors	Sce_Dbp5p	TBLASTN	40.7	65.1	2.35869e-75	76	51.2	73.8	2.64516e-122	85	51	73.5	1.76013e-122	85	48	70.3	3.28745e-124	95	50	73.1	5.12512e-118	85	39.8	62	8.13252e-70	79	45.2	67.8	1.08845e-111	95	49.3	69.1	8.45153e-110	84	47.7	66.5	1.82526e-100	83	46.8	65.5	1.05046e-109	96	43.4	64.3	1.10904e-86	84	44.9	64.4
		Hsa-no ortholog
	Another mRNA Export Factors	Sce_Gle1p	BLASTP BLOSUM62	29.9	52	3.60727e-11	33	26.8	49.4	6.44733e-12	61	33.3	62.3	0.0138677	21	28.4	46.6	0.183146	28	29	50.6	3.11601e-11	33	29.5	51.1	3.56986e-12	33	28.2	45.4	4.06288e-06	63	25.1	47.6	6.33876e-12	35	23.1	44.1	2.59358e-06	63	29	48.5	2.79063e-15	37	46	69	0.00729221	19	39.3	68.2
	Another mRNA Export Factors	Sce_Gle1p	BLASTP BLOSUM45	29.4	50.3	1.64208e-10	33	27.7	53.7	1.9605e-11	33	26.7	50.4	1.11203e-11	45	32.5	60	0.256647	22	28.8	51.4	9.9256e-11	33	27.9	51.4	1.4777e-11	46	27.9	44.2	5.48814e-13	50	24.6	50.3	1.00359e-11	35	25.9	49.5	3.70833e-08	39	29.5	52.5	2.24751e-14	37	43.5	71	0.00350375	13	46.3	67.5
	Another mRNA Export Factors	Sce_Gle1p	BLASTP PAM250	28.6	57.7	4.06763e-06	34	27.5	57.7	1.27734e-06	34	27.3	54	1.58286e-06	35	13	45.8	0.44705	24	13.8	55.2	0.4428	27	24.4	55.1	0.000229275	33	25.6	51.7	6.34088e-07	75	21.9	55.4	1.01907e-08	48	24.5	58.5	0.000479435	43	26.8	56.3	7.12296e-09	35	31.9	69.4	0.00606253	13	26.8	64
	Another mRNA Export Factors	Sce_Gle1p	PSI-BLAST 2 iterations	19.9	41.2	6.78757e-82	81	20.1	41	1.31834e-83	81	21.1	44.3	1.5794e-78	84	19.5	41	1.89285e-09	48	20.6	40	2.11261e-63	82	20.1	39.1	3.55373e-63	82	20	38.7	2.5429e-46	86	19.2	42.5	1.62977e-70	92	17.4	40.2	3.06759e-38	83	22.4	42.2	2.49029e-69	66	20.1	44	8.67764e-14	51	23.9	44
	Another mRNA Export Factors	Sce_Gle1p	PSI-BLAST 3 iterations	17.3	38.2	9.33698e-69	91	16.9	36.8	1.37701e-70	99	19.3	38.1	3.49973e-61	87	15.6	33.3	3.76401e-20	62	15.8	36	1.04857e-55	92	16.4	36.2	6.06932e-52	92	21.5	40.3	1.33186e-54	79	16.5	37.9	1.83081e-65	96	16.3	38.7	1.76315e-42	86	21	39.4	2.98799e-67	66	12.5	36.4	5.24368e-18	64	16	34.7
	Another mRNA Export Factors	Sce_Gle1p	PSI-BLAST 5 iterations	15.5	34.5	2.86366e-50	100	18.3	38.2	2.05833e-56	67	16.8	35.2	5.06255e-45	100	11.2	32	5.99038e-20	78	16	35.6	5.30247e-39	94	16	35.4	2.16312e-33	94	15.1	32.6	9.16031e-42	81	15.6	36.9	2.93746e-37	87	12.6	34.7	1.54733e-23	99	22.5	41.8	5.15452e-48	51	11.7	34.4	8.54688e-22	78	11.8	32.1
	Another mRNA Export Factors	Sce_Gle1p	TBLASTN	NC	NC	NC	NC	28.1	47.4	3.95493	21	NC	NC	NC	NC	52.6	78.9	2.13468	4	NC	NC	NC	NC	38.9	52.8	5.29031	7	27.9	43.1	5.31196e-11	50	24.6	47.6	1.04435e-09	35	31.6	46.3	9.54362	18	29	48.5	3.97194e-13	37	32.8	53.4	2.15518	11	31.7	61
	Another mRNA Export Factors	Hsa_RAE1	BLASTP BLOSUM62	100	100	0	100	98.6	99.5	0	100	90.6	93.3	5.41514e-112	61	92.9	96.7	0	100	90.8	96.7	0	100	89.9	95.1	0	100	72.6	85.1	5.11889e-163	100	68.7	80.5	5.94662e-151	99	68.8	80.2	1.44854e-146	95	68.8	80.3	1.67808e-148	97	51.4	65	1.36548e-100	99	51.5	63.8
	Another mRNA Export Factors	Hsa_RAE1	BLASTP BLOSUM45	100	100	0	100	98.6	99.5	0	100	90.6	93.8	1.66427e-112	61	92.9	96.7	0	100	90.8	96.7	0	100	89.9	95.1	0	100	72.6	85.1	5.89461e-162	100	68.7	80.8	5.69826e-150	99	68.8	80.5	3.41567e-146	95	68.8	80.1	1.18527e-148	97	51.4	65.3	2.78038e-100	99	51.5	64.3
	Another mRNA Export Factors	Hsa_RAE1	BLASTP PAM250	100	100	2.67128e-171	100	98.6	100	7.90245e-171	100	92.1	97.7	3.16076e-86	59	92.9	98.9	2.20666e-160	100	90.8	99.5	2.01475e-166	100	89.9	98.6	3.08329e-164	100	72.6	88.6	2.53484e-127	100	67.9	85.2	6.58715e-122	99	68.8	85.7	2.77027e-118	95	69.5	85.9	1.7924e-119	94	51.6	71.9	2.43542e-81	99	51.2	70.1
	Another mRNA Export Factors	Hsa_RAE1	PSI-BLAST 2 iterations	100	100	3.89221e-156	100	98.6	99.5	1.16939e-155	100	34.1	53.1	2.88908e-89	92	92.9	96.7	4.90297e-147	100	90.8	96.7	2.61452e-153	100	89.9	95.1	1.88616e-151	100	72.6	85.1	5.00025e-126	100	68.5	80.3	3.45372e-123	99	68.7	80	3.30252e-121	94	68.6	80.1	7.21528e-122	97	51	64.6	4.61572e-98	100	51.5	63.8
	Another mRNA Export Factors	Hsa_RAE1	PSI-BLAST 3 iterations	100	100	1.82058e-123	100	98.6	99.5	1.13987e-122	100	15.6	35	7.28359e-88	98	92.9	96.7	1.26712e-117	100	90.8	96.7	1.59583e-123	100	89.9	95.1	1.9152e-121	100	72	84.8	2.82629e-102	100	68.9	81.2	6.06667e-102	95	68.7	80	3.05044e-101	94	66.9	78.1	2.07293e-101	99	52.7	66.3	2.29603e-83	92	50.7	62.7
	Another mRNA Export Factors	Hsa_RAE1	PSI-BLAST 5 iterations	100	100	3.69535e-96	100	98.6	99.5	1.99101e-95	100	16.6	34.5	7.14292e-95	100	15.6	34	2.48392e-95	99	90.8	96.7	1.70327e-97	100	16.9	33.5	1.4515e-96	98	15	33	1.04003e-94	100	15.3	33.3	1.40196e-87	99	15.3	32.4	1.08724e-88	100	16.6	34.3	1.59332e-85	98	15.2	33.2	7.19365e-84	100	14.2	32
	Another mRNA Export Factors	Hsa_RAE1	TBLASTN	100	100	0	94	99.4	100	0	94	34.8	54.2	5.12521e-48	91	94.5	98.6	0	94	88.5	94.9	5.01415e-32	42	87.2	94.2	1.76362e-97	47	74.4	87.5	1.5898e-158	93	70.7	82.4	8.45116e-148	93	69.6	80.8	2.02011e-144	92	70.8	82	2.5751e-145	92	53.1	67.2	1.0179e-98	91	53.3	66.3
	Another mRNA Export Factors	Sce_Gle2p	BLASTP BLOSUM62	42.7	58.9	6.39476e-76	100	43.2	59.5	6.49808e-74	93	34.4	51.9	1.78177e-51	92	45.3	60.9	2.90281e-78	93	42.5	58.4	1.74312e-76	100	43.6	58.6	1.85934e-78	100	38.4	57.5	1.33209e-69	100	43.4	59.5	1.55549e-76	95	45.6	62.2	5.78742e-78	91	41.9	57.8	1.87474e-73	99	36.6	58.3	9.23209e-60	91	36.1	55.4
	Another mRNA Export Factors	Sce_Gle2p	BLASTP BLOSUM45	43	60.3	2.67848e-75	100	43.4	60.2	8.36022e-74	93	34.4	52.5	4.50455e-51	92	45.6	61.8	2.02716e-78	93	42.7	59.5	6.72191e-77	100	43.6	59.5	1.23282e-78	100	38.6	58.4	2.9052e-69	100	43.5	60.3	2.34435e-76	95	45.6	62.5	7.55857e-78	91	42.4	58.7	3.58027e-73	96	36.6	58.9	3.92614e-59	91	36.1	56.5
	Another mRNA Export Factors	Sce_Gle2p	BLASTP PAM250	41.6	69.3	3.65058e-65	100	41.4	69.1	2.6531e-64	96	34.7	59.9	9.22708e-38	92	43.7	69.5	3.97357e-66	95	41.9	68.2	1.37386e-65	100	42.7	68.5	7.51588e-67	100	38.1	66.6	3.72208e-58	100	43.8	68.9	3.24514e-60	91	46.8	71.8	8.63509e-62	85	42.5	66.8	4.88869e-58	89	34.5	64.6	2.83767e-50	93	35.3	63.9
	Another mRNA Export Factors	Sce_Gle2p	PSI-BLAST 2 iterations	41.4	58.4	3.50757e-104	100	41.3	58.2	5.6871e-102	96	33.8	50.7	2.69139e-96	92	43.3	58.6	2.41787e-104	100	42.2	57.5	5.93722e-108	100	43	57.5	6.1801e-108	100	37.5	56.2	1.25675e-97	100	41.2	57.2	8.83429e-100	99	42.9	58.8	1.7444e-99	95	40.4	55.7	3.14642e-100	99	34.3	55.5	7.69204e-85	100	35.5	54.5
	Another mRNA Export Factors	Sce_Gle2p	PSI-BLAST 3 iterations	41.1	58.4	5.01293e-94	100	41.8	58.8	9.51863e-94	94	32.6	49.3	1.23414e-93	98	43.9	60.2	1.65773e-95	94	41.6	57.8	1.38824e-97	100	42.2	57.5	8.26454e-97	100	37.5	57	1.00157e-87	100	41.7	57.5	3.11074e-87	99	40.2	56.7	4.98737e-86	98	40.2	55.4	2.70466e-88	99	35.3	57.1	1.87571e-73	91	34	54.4
	Another mRNA Export Factors	Sce_Gle2p	PSI-BLAST 5 iterations	18.4	34.6	9.0625e-97	98	15.5	33.4	2.98896e-91	99	19	34.4	3.2506e-93	98	16.8	34.4	2.47501e-96	98	16.3	34	3.1493e-94	99	16.3	34.3	5.78309e-93	98	17.6	33	2.22676e-96	98	13.3	33.4	7.72179e-90	99	13.8	33.4	4.94309e-90	99	15.6	33.7	1.72711e-83	100	13.8	30.9	5.72109e-85	99	13.7	28.8
	Another mRNA Export Factors	Sce_Gle2p	TBLASTN	42.7	58.9	1.8267e-75	100	43.2	59.5	1.24653e-71	93	34.4	51.9	5.97896e-50	92	45.3	60.9	5.63847e-78	93	45.2	63.7	5.10586e-15	37	50.8	66.7	3.78422e-17	36	38.4	57.5	7.30075e-69	100	43.4	59.5	2.83521e-75	95	45.6	62.2	4.38557e-77	91	41.7	57.7	4.77777e-72	99	36.6	58.3	9.52034e-59	91	36.1	55.4
	Another mRNA Export Factors	Hsa_TAP	BLASTP BLOSUM62	100	100	0	100	91.1	95.2	0	100	83.7	93	3.49112e-37	14	62.4	77.9	0	100	62.8	78.3	0	100	65.8	83.4	0	79	34.6	55.2	4.16027e-93	97	39.9	55.8	6.49783e-93	93	36.6	57.5	6.00402e-77	85	40.8	60.8	3.13786e-92	81	31	53.8	8.82915e-55	79	30.1	54.8
	Another mRNA Export Factors	Hsa_TAP	BLASTP BLOSUM45	100	100	0	100	91.1	95.5	0	100	83.7	93	5.69254e-30	14	62.4	79.3	0	100	62.8	78.8	0	100	65.8	84.2	0	79	34.6	55.7	4.70891e-91	97	41.7	61.7	2.24801e-91	81	36.4	58.3	2.48224e-66	85	40.8	62.4	6.38908e-93	81	30.3	53.9	6.82461e-53	80	30.5	55.6
	Another mRNA Export Factors	Hsa_TAP	BLASTP PAM250	100	100	0	100	91.1	96.4	0	100	82.8	94.3	6.2005e-29	14	62.2	84.5	0	100	62.1	83.8	0	100	66.1	87	2.86936e-167	78	34.4	62.7	1.62434e-81	94	41.1	67.3	1.40323e-81	81	34.6	63.7	5.73915e-57	86	38.4	65.5	2.53061e-83	81	29.9	61.7	4.2719e-45	79	30.3	62.5
	Another mRNA Export Factors	Hsa_TAP	PSI-BLAST 2 iterations	100	100	0	100	91.1	95.2	0	100	83.7	93	8.44235e-31	14	62.4	77.9	0	100	62.3	77.7	0	100	65.8	83.4	0	79	33.9	54	3.53161e-158	97	38.8	54.6	1.04177e-151	98	33.5	53.5	1.24458e-141	97	35.6	52.6	7.51536e-148	100	29.7	53	1.30782e-127	79	29.3	53.2
	Another mRNA Export Factors	Hsa_TAP	PSI-BLAST 3 iterations	100	100	0	100	91	95	0	100	83.7	93	1.7879e-27	14	61.9	77.4	0	100	61.5	76.7	0	100	65.8	83.4	1.07544e-162	79	33.7	53.7	1.73124e-137	98	38.5	54.3	4.74706e-124	98	33.3	53.2	2.62295e-126	97	35.1	51.9	8.5372e-135	100	28.2	48.5	1.17919e-105	94	29.1	52.3
	Another mRNA Export Factors	Hsa_TAP	PSI-BLAST 5 iterations	100	100	1.31083e-170	100	91	95	2.63652e-165	100	15.3	27.9	1.49683e-55	76	61.4	76.9	7.8704e-144	100	61.5	76.7	4.45067e-140	100	65.8	83.4	3.61628e-114	79	33.1	52.7	3.29033e-100	98	35.9	51.7	3.2845e-90	99	31.8	51	7.83165e-85	97	34.4	51.3	1.93496e-94	100	26.4	47.2	1.13682e-78	94	25.5	46.2
	Another mRNA Export Factors	Hsa_TAP	TBLASTN	40.2	54.9	8.41886e-12	20	91.1	95.2	0	100	NC	NC	NC	NC	61.9	77.1	0	100	NC	NC	NC	NC	67.3	81	2.22846e-34	53	35.1	55	4.84273e-79	92	39.9	57.7	1.14065e-78	81	35.9	57.7	9.68523e-60	81	39	59.6	3.13906e-81	81	30.1	53	3.58849e-46	79	29.3	54
	Another mRNA Export Factors	Sce_Mex67p	BLASTP BLOSUM62	24	41.7	6.58411e-16	91	23.3	42.1	8.57202e-15	83	32.9	55.7	0.00195397	13	25.1	47.3	8.53932e-12	46	22.4	42.2	3.0696e-14	83	22.9	45	3.16815e-14	72	23	40.9	2.04784e-13	83	27.3	46.1	3.26558e-28	82	25.2	46.3	1.45528e-22	82	25.7	44.1	2.15141e-21	82	22.7	39.4	4.87614e-10	81	35.3	58.8
	Another mRNA Export Factors	Sce_Mex67p	BLASTP BLOSUM45	26.8	46.4	8.0934e-12	61	25.5	45.4	2.06898e-11	61	31.8	60.2	0.000870006	15	25.2	48.9	6.16354e-11	46	25.3	48.5	2.44301e-11	50	22.9	45.7	1.23526e-12	72	27.4	47.4	1.63059e-11	55	26.5	47.8	8.39644e-25	82	25	47.4	4.23389e-18	82	25.5	45.3	6.48045e-18	82	25.7	47.5	7.90429e-09	44	35.3	61.2
	Another mRNA Export Factors	Sce_Mex67p	BLASTP PAM250	24.6	56.5	7.92926e-08	46	25.6	53.8	2.82353e-07	46	32.1	64.2	0.406542	14	23.8	52.7	2.96221e-05	46	23.5	53.6	1.4933e-08	48	22.3	56	4.76646e-09	53	24.9	52.6	8.05677e-08	64	24.3	50.4	7.54454e-14	82	22.2	53	7.11566e-14	82	24.5	49.2	2.98485e-14	82	24.5	54.7	7.53139e-06	44	21.7	53.3
	Another mRNA Export Factors	Sce_Mex67p	PSI-BLAST 2 iterations	21	39.8	3.26369e-134	98	21.2	39	9.87783e-130	98	23.3	43.4	4.59569e-17	27	18.9	38.1	1.79798e-119	94	19.8	39.1	7.14999e-119	91	19.1	38.7	4.75317e-111	92	19.3	35.4	7.54829e-89	91	23.5	41.5	1.05417e-100	90	23.3	42.6	1.66507e-104	91	22.5	40.6	6.48905e-98	94	20.3	35.9	7.11875e-86	91	17.8	35
	Another mRNA Export Factors	Sce_Mex67p	PSI-BLAST 3 iterations	20.3	38.8	7.19364e-136	98	20.5	37.9	1.10729e-132	98	16.9	35.2	1.18216e-32	44	17.8	37.2	8.26337e-119	97	18.8	38.5	1.56151e-123	97	17.8	36.7	2.31456e-112	94	18.3	34.1	4.19817e-92	97	21.6	39.5	1.97213e-92	96	21.1	40.8	3.14019e-97	96	21.3	39.8	2.26581e-95	96	18.3	34.2	5.22186e-84	95	16.9	34.4
	Another mRNA Export Factors	Sce_Mex67p	PSI-BLAST 5 iterations	20.3	39	1.11598e-97	98	20.3	37.8	9.03014e-97	98	13.4	31.6	8.58426e-52	77	17.2	37	2.07565e-87	100	19	38.5	7.09694e-90	97	17.5	36.7	5.00747e-78	98	18.1	34.7	5.26672e-67	99	21.2	39.7	4.94657e-66	96	21	40.8	3.14301e-74	97	20.2	38.8	2.17707e-69	96	18.4	33.3	9.21235e-63	95	16.9	34.2
	Another mRNA Export Factors	Sce_Mex67p	TBLASTN	28	53.8	0.250587	16	23.1	41	8.21185e-11	83	NC	NC	NC	NC	25.2	47.4	3.54695e-11	46	34.5	53.6	0.00842977	14	29.7	53.8	0.392236	15	25.9	44.9	1.1138e-10	46	26.3	45.1	1.70297e-22	82	22.8	43.9	1.8038e-18	82	23.9	42.9	9.23328e-16	82	25.7	44.9	6.79153e-08	44	27.5	45.8
	Another mRNA Export Factors	Hsa_SHFM1	BLASTP BLOSUM62	100	100	1.06488e-33	100	100	100	9.37599e-34	100	98.6	98.6	1.32114e-33	100	94.2	95.7	4.99715e-25	99	97.1	97.1	9.1949e-26	100	97.1	97.1	6.57961e-26	100	63.9	77	3.34667e-09	87	81.4	88.1	1.38891e-12	84	73.8	83.6	2.32604e-09	87	78	86.4	0.00274265	84	52.8	75	3.69156e-05	51	51.1	71.1
	Another mRNA Export Factors	Hsa_SHFM1	BLASTP BLOSUM45	100	100	5.11838e-34	100	100	100	4.50912e-34	100	98.6	98.6	6.73323e-34	100	94.2	95.7	2.58639e-25	99	97.1	97.1	4.5993e-26	100	97.1	97.1	3.29565e-26	100	62.3	78.7	1.08974e-09	87	81.4	88.1	5.72641e-13	84	73.8	83.6	1.50427e-09	87	78	88.1	0.00158008	84	52.8	75	3.32338e-05	51	51.1	71.1
	Another mRNA Export Factors	Hsa_SHFM1	BLASTP PAM250	100	100	1.86341e-23	100	100	100	1.64298e-23	100	98.6	100	1.01693e-23	100	94.2	98.6	5.7564e-17	99	97.1	98.6	5.40089e-17	100	97.1	98.6	3.97404e-17	100	61.3	82.3	6.84187e-06	89	78	91.5	2.47935e-07	84	66	80.9	8.98554e-05	67	78	93.2	2.01552	84	46.7	73.3	0.000286654	64	48.9	77.8
	Another mRNA Export Factors	Hsa_SHFM1	PSI-BLAST 2 iterations	100	100	6.62026e-17	100	100	100	5.82898e-17	100	98.6	98.6	3.68684e-17	100	94.2	95.7	1.36986e-12	99	97.1	97.1	2.71794e-12	100	97.1	97.1	1.94488e-12	100	62.9	77.4	0.00227334	89	77.4	87.1	3.46547e-08	89	77.4	88.7	0.000605269	76	76.7	85	0.536934	86	52.8	75	0.0632569	51	48.9	73.3
	Another mRNA Export Factors	Hsa_SHFM1	PSI-BLAST 3 iterations	100	100	5.94105e-16	100	100	100	5.23095e-16	100	98.6	98.6	3.74971e-16	100	94.2	95.7	1.9615e-11	99	97.1	97.1	1.82138e-11	100	97.1	97.1	1.30333e-11	100	62.9	77.4	0.00485719	89	77.4	87.1	1.99847e-07	89	77.4	88.7	0.0015668	76	42.9	57.1	0.707083	30	48.7	69.2	0.108796	56	48.9	73.3
	Another mRNA Export Factors	Hsa_SHFM1	PSI-BLAST 5 iterations	100	100	1.08624e-14	100	100	100	9.56404e-15	100	98.6	98.6	5.33764e-15	100	94.2	95.7	1.79427e-10	99	97.1	97.1	2.48676e-10	100	97.1	97.1	1.77946e-10	100	62.9	77.4	0.0151437	89	77.4	87.1	2.36771e-06	89	75.9	87	0.00582047	77	29.4	47.1	0.0209568	97	51.4	70.3	0.102013	53	51.1	71.1
	Another mRNA Export Factors	Hsa_SHFM1	TBLASTN	100	100	6.84049e-17	100	100	100	3.04964e-15	100	NC	NC	NC	NC	94.2	95.7	2.65544e-15	99	97.1	97.1	1.30983e-15	100	96.9	96.9	0.212661	46	NC	NC	NC	NC	81.4	88.1	0.24081	84	NC	NC	NC	NC	78	86.4	0.0187762	84	NC	NC	NC	NC	NC	NC
	Another mRNA Export Factors	Sce_Sem1p	BLASTP BLOSUM62	53.6	89.3	0.000544977	31	53.6	89.3	0.000479152	31	53.6	89.3	0.000273591	31	57.1	92.9	3.73945e-05	31	53.6	89.3	0.000498536	31	53.6	89.3	0.000355413	31	47	65.2	0.0837887	74	46.7	83.3	0.00101626	34	53.1	75	0.000836997	36	47.1	61.8	0.537876	38	41.9	60.5	0.1328	48	44.4	70.4
	Another mRNA Export Factors	Sce_Sem1p	BLASTP BLOSUM45	53.6	89.3	0.000524436	31	53.6	89.3	0.000461371	31	53.6	89.3	0.000268408	31	57.6	84.8	3.23707e-05	37	53.6	89.3	0.000464937	31	53.6	89.3	0.00034222	31	43.9	65.2	0.065578	74	46.7	83.3	0.00108019	34	53.1	75	0.000760653	36	24.7	43.8	1.78304	82	42.9	71.4	0.108489	31	36	54.7
	Another mRNA Export Factors	Sce_Sem1p	BLASTP PAM250	54.5	90.9	0.0016496	37	54.5	90.9	0.00148761	37	54.5	90.9	0.000822355	37	57.6	90.9	0.000211688	37	54.5	90.9	0.00133235	37	54.5	90.9	0.000953395	37	33.3	68.9	0.0915769	51	36.2	66	0.00171576	53	54.8	83.9	0.0108815	35	21.5	52.3	3.95528	73	35.6	62.2	0.0427259	51	35.6	62.2
	Another mRNA Export Factors	Sce_Sem1p	PSI-BLAST 2 iterations	36.6	65.9	0.0154602	46	36.6	65.9	0.0135928	46	36.6	65.9	0.00822817	46	39	68.3	0.00162349	46	36.6	65.9	0.0202465	46	36.6	65.9	0.014434	46	24.6	45.9	0.290311	69	26.9	46.3	0.0124123	75	38.6	59.1	0.180346	49	28.8	48.1	0.0443575	58	34.7	55.6	0.14917	81	39.1	65.2
	Another mRNA Export Factors	Sce_Sem1p	PSI-BLAST 3 iterations	36.6	65.9	0.0349585	46	36.6	65.9	0.030736	46	36.6	65.9	0.0187614	46	39	68.3	0.00423049	46	36.6	65.9	0.0489414	46	36.6	65.9	0.034891	46	18.7	40	0.195782	84	26.9	46.3	0.0213114	75	38.6	59.1	0.0623912	49	28.8	48.1	0.0794041	58	34.7	55.6	0.307723	81	33.3	51.1
	Another mRNA Export Factors	Sce_Sem1p	PSI-BLAST 5 iterations	36.6	65.9	0.0646125	46	36.6	65.9	0.0568082	46	36.6	65.9	0.0295923	46	39	68.3	0.00947322	46	36.6	65.9	0.0504411	46	23.1	49.2	0.0187576	73	17.7	38	0.274762	89	36.2	63.8	0.169634	53	38.6	59.1	0.0500637	49	26.5	44.6	0.0379819	93	23.2	42	1.0285	78	16.3	41.2
	Another mRNA Export Factors	Sce_Sem1p	TBLASTN	NC	NC	NC	NC	NC	NC	NC	NC	NC	NC	NC	NC	NC	NC	NC	NC	NC	NC	NC	NC	NC	NC	NC	NC	NC	NC	NC	NC	NC	NC	NC	NC	NC	NC	NC	NC	NC	NC	NC	NC	NC	NC	NC	NC	NC	NC
		Hsa-no ortholog
	Another mRNA Export Factors	Sce_Nab2p	BLASTP BLOSUM62	26.1	33.6	1.75234e-07	43	24.4	35.4	2.76294e-09	60	25.6	34.3	7.67478e-11	59	30.8	37.5	0.0173315	23	35.3	45.7	9.64984e-07	33	28.3	34	1.77251e-08	46	44.2	65.4	0.0447278	10	25.1	37.2	4.58302e-08	44	NC	NC	NC	NC	30.9	50	1.50109e-07	36	NC	NC	NC	NC	NC	NC
	Another mRNA Export Factors	Sce_Nab2p	BLASTP BLOSUM45	27.2	40.2	8.66045e-07	60	28.2	42.1	1.01448e-08	60	29.7	41.3	1.13169e-08	58	42.6	53.2	0.00603739	9	35.3	46.2	8.99724e-08	33	36	46.2	2.36204e-07	35	46	66	0.0612821	10	35.3	49.3	1.76118e-06	38	NC	NC	NC	NC	30.9	50.5	1.86743e-07	36	35.6	54.2	0.12653	11	NC	NC
	Another mRNA Export Factors	Sce_Nab2p	BLASTP PAM250	28.5	49.6	7.39787e-06	51	23.4	45	4.59925e-07	63	22.6	45.9	1.39032e-07	62	31.8	68.2	1.31531	16	34.5	52.9	8.35543e-05	33	28.6	47.7	0.000229649	42	35.9	71.8	1.13465	15	23.7	41.1	2.52339e-08	43	25	47.8	8.22628e-06	53	27.7	51.6	6.4217e-07	36	16.5	59.3	3.18581	17	28.6	46.1
	Another mRNA Export Factors	Sce_Nab2p	PSI-BLAST 2 iterations	21.6	35.5	2.93149e-50	87	21.8	35.6	8.49406e-54	87	26.8	40.3	8.59207e-58	66	26.3	35	9.03976e-08	41	19.1	32.7	5.29428e-39	87	24.7	35.1	3.29656e-31	60	20.7	32.2	1.3009e-07	40	24.8	38.5	2.26842e-21	63	18.1	31.6	4.68965e-21	74	22.9	34.4	2.57723e-18	43	19.8	33.6	6.51449e-05	44	22.7	31.9
	Another mRNA Export Factors	Sce_Nab2p	PSI-BLAST 3 iterations	21.3	38.1	1.9329e-57	90	21	36.7	3.04763e-59	93	21.5	38.9	3.19112e-59	94	22.6	28.3	1.57263e-06	44	18.9	34.4	9.78639e-59	94	22.1	31.2	1.18073e-42	66	11	34.7	1.19006e-07	42	18	30.5	5.22867e-28	77	17.6	32.1	4.48423e-41	93	17.6	34.2	1.92755e-22	95	17.2	27	4.19649e-06	41	19.8	31.3
	Another mRNA Export Factors	Sce_Nab2p	PSI-BLAST 5 iterations	19.1	32.8	6.88509e-37	93	18.9	33.6	7.97698e-37	93	19.3	35.9	1.98805e-38	94	14.5	24.1	1.46224e-14	46	18.2	32.9	1.4901e-34	95	19.3	29.3	2.22883e-25	78	11.9	27.3	2.41936e-22	89	14.5	26.4	2.41981e-25	93	12.5	29.6	1.35142e-21	97	16.2	33.5	1.38739e-21	89	14.7	23.5	4.42598e-11	32	15.5	33.5
	Another mRNA Export Factors	Sce_Nab2p	TBLASTN	47.6	57.1	8.17148	8	25.7	32.7	0.000422265	43	26.4	34.4	1.79858e-07	48	30.8	37.5	0.0480787	23	40.4	53.2	0.340632	9	37.5	58.9	2.19356	11	40	56.4	0.727149	10	24.9	36.4	0.000215289	40	29	41.6	0.000473874	44	30.9	50	4.87098e-05	36	28.4	39.7	2.53235e-08	44	28	38.4
	Another mRNA Export Factors	Hsa_p15	BLASTP BLOSUM62	100	100	2.21261e-80	100	98.6	100	1.0533e-79	100	81.3	94.2	2.21124e-67	99	70.7	82.1	1.59635e-57	100	70.6	84.4	7.81023e-44	78	71.6	87.3	9.91454e-56	96	34.8	56.8	1.98341e-22	94	45.1	63.9	2.49613e-33	95	41.4	61.7	3.90956e-29	95	45.1	64.7	1.24549e-33	95	29.9	56.7	1.43145e-15	91	31.5	58.3
	Another mRNA Export Factors	Hsa_p15	BLASTP BLOSUM45	100	100	6.93277e-81	100	98.6	100	3.60944e-80	100	81.3	94.2	4.10911e-68	99	70.7	84.3	1.44599e-58	100	70.6	84.4	2.455e-44	78	71.6	87.3	3.40781e-56	96	34.8	58.3	5.21863e-22	94	45.1	64.7	2.04415e-33	95	41.4	62.4	4.54184e-29	95	45.1	65.4	4.76108e-34	95	29.3	54.9	1.35338e-15	95	31.5	59.1
	Another mRNA Export Factors	Hsa_p15	BLASTP PAM250	100	100	1.41874e-59	100	98.6	100	1.60694e-59	100	81.3	95.7	7.98388e-53	99	70.7	87.9	6.5401e-46	100	70.6	87.2	2.17664e-33	78	71.6	88.8	1.82349e-43	96	34.4	65.6	5.18291e-18	91	45.1	70.7	1.43495e-27	95	40.6	71.4	2.23042e-25	95	45.1	72.2	2.36914e-27	95	29.9	60.6	1.04809e-14	91	31.5	59.1
	Another mRNA Export Factors	Hsa_p15	PSI-BLAST 2 iterations	100	100	6.316e-56	100	98.6	100	8.18092e-56	100	81.3	94.2	4.11253e-53	99	71.2	82.7	7.60439e-51	99	29.5	48.4	1.86247e-35	87	71.6	86.6	6.27575e-47	96	34.8	56.8	1.34399e-37	94	45.1	63.9	1.44638e-41	95	41.4	61.7	1.36216e-36	95	45.1	64.7	7.15911e-41	95	29.3	53.4	1.782e-33	95	30.1	56.4
	Another mRNA Export Factors	Hsa_p15	PSI-BLAST 3 iterations	100	100	1.08724e-45	100	98.6	100	1.3395e-45	100	81.3	94.2	7.62916e-44	99	71.2	82.7	9.61047e-42	99	26	44.9	2.70545e-35	91	70.9	86.6	1.52051e-37	96	26.8	44.1	3.47501e-34	91	45.1	63.9	1.08031e-33	95	26.9	42.3	7.90957e-34	93	44.8	64.2	4.02643e-33	96	28.9	53.3	5.49148e-29	96	29.6	56.3
	Another mRNA Export Factors	Hsa_p15	PSI-BLAST 5 iterations	100	100	1.07043e-40	100	98.6	100	1.24397e-40	100	81.3	94.2	3.98509e-38	99	71.2	82.7	7.55115e-38	99	26.3	39.8	9.9427e-34	95	25.7	40.4	4.037e-35	97	26.4	40.3	7.87135e-33	92	46	64.2	6.60282e-33	98	26.3	41.6	4.99693e-34	98	44.4	63.7	3.03262e-31	96	28.9	53.3	7.8588e-29	96	29.6	56.3
	Another mRNA Export Factors	Hsa_p15	TBLASTN	42.9	64.3	1.4273	20	98.6	100	5.40996e-78	100	69.9	82.4	8.50358e-22	97	70.7	82.1	3.29702e-57	100	70.6	84.4	9.14173e-48	78	66.3	85.3	4.46915e-36	68	34.8	56.8	9.4e-22	94	45.1	63.9	3.44817e-32	95	41.4	61.7	1.53462e-28	95	45.1	64.7	3.81146e-32	95	29.9	56.7	9.56471e-15	91	31.5	58.3
	Another mRNA Export Factors	Sce_Mtr2p	BLASTP BLOSUM62	32.1	48.8	1.42355	46	29.8	50	1.93589	46	32.2	47.8	1.47501	49	39	48.8	1.32279	22	31.7	49.2	5.83064	34	39.4	54.5	1.052	18	34.8	67.4	0.296173	25	32.8	41.4	6.27132	32	29.8	47.6	5.48026	46	56	60	2.55556	14	31	57.1	0.332761	23	33.3	60
	Another mRNA Export Factors	Sce_Mtr2p	BLASTP BLOSUM45	25	50	1.31446	33	32.7	55.8	3.89203	28	26.9	48.1	2.927	28	39	48.8	0.352921	22	31.1	46.7	3.29387	24	39.4	54.5	1.90685	18	34.8	67.4	0.120607	25	32.8	46.6	3.89334	32	18.9	45.9	1.08497	40	27	44.4	3.62213	34	31	59.5	0.248722	23	33.3	60
	Another mRNA Export Factors	Sce_Mtr2p	BLASTP PAM250	NC	NC	NC	NC	NC	NC	NC	NC	22.2	63.5	0.082625	34	32.6	55.8	1.21668	23	28.1	59.6	6.21989	31	27.5	53.6	5.17678	38	15.7	48.3	4.77175	48	24.5	51	0.634313	78	22	68	0.173897	27	35	80	0.934427	11	23.5	62.7	4.86974	28	31.6	60.5
	Another mRNA Export Factors	Sce_Mtr2p	PSI-BLAST 2 iterations	21.7	39.1	2.99741	38	NC	NC	NC	NC	17.7	32.9	0.196219	89	12.6	37.8	2.60163e-05	60	41.2	52.9	0.38164	18	18.6	46.5	1.15544	23	22.8	38.6	0.978578	31	14.9	32.2	1.1926e-05	66	18.1	34.7	0.00500533	78	16	32.1	0.000122736	58	28.1	46.9	1.05454	17	25	42.3
	Another mRNA Export Factors	Sce_Mtr2p	PSI-BLAST 3 iterations	10	30.8	1.07583e-11	65	10	30.8	5.74653e-12	65	10	29.2	8.32413e-12	65	10	30.8	1.64828e-13	65	11.5	32.7	2.69492e-09	57	11.9	30.5	2.66574e-11	64	11.8	24.3	2.9495e-10	74	14.9	32.2	1.16967e-31	66	16.5	33.9	5.82255e-16	66	14.2	31.7	1.56454e-18	65	14.2	30	4.32931e-09	65	13.9	28.7
	Another mRNA Export Factors	Sce_Mtr2p	PSI-BLAST 5 iterations	15.1	32.8	1.3647e-34	65	14.7	31	8.46342e-38	70	16	28.2	2.71083e-34	71	16	29	5.55155e-35	71	11.8	29.4	1.81213e-34	65	14.5	27.5	2.24673e-34	71	14.7	29.5	3.4718e-32	70	20.2	33.9	4.72406e-31	67	17.8	30.2	5.81033e-32	70	15.2	34.4	2.87411e-30	68	17.9	35	8.00116e-29	67	16.1	33.1
	Another mRNA Export Factors	Sce_Mtr2p	TBLASTN	25	48.3	2.26616	33	31.4	58.6	0.462262	38	35.7	54.8	3.13113	23	33.3	63	1.34687	15	26.5	44.9	5.44009	27	NC	NC	NC	NC	34.8	67.4	1.45693	25	32.6	41.9	3.97603	47	NC	NC	NC	NC	NC	NC	NC	NC	NC	NC	NC	NC	34.1	58.5
		Hsa-no ortholog
	Another mRNA Export Factors	Sce_Npl3p	BLASTP BLOSUM62	31.1	54.7	2.66411e-14	36	31.1	54.7	1.92039e-14	36	33.1	57.7	2.1039e-12	34	31.7	57.9	1.2015e-16	35	31.1	52	2.95519e-15	36	33.8	59.2	6.93885e-15	34	29.5	54.1	9.4441e-13	35	28.1	52.1	1.36973e-07	29	30.3	48.6	2.95181e-05	26	32.2	54.6	7.27064e-12	37	25.9	50.3	3.40008e-05	36	26	49.3
	Another mRNA Export Factors	Sce_Npl3p	BLASTP BLOSUM45	34.3	57.9	4.93212e-12	34	34.5	58.3	2.30933e-12	34	30.4	58.1	4.19192e-12	36	31.7	59.3	1.84232e-15	35	31.1	54.1	1.4751e-15	36	33.6	59.4	6.90649e-14	35	29.5	55.5	7.40366e-12	35	33.7	59	2.51765e-08	20	30.3	49.5	3.39126e-05	26	35.1	55.6	2.43689e-10	36	27.4	53.4	2.75447e-05	35	44.1	54.4
	Another mRNA Export Factors	Sce_Npl3p	BLASTP PAM250	33.6	62.9	9.11414e-12	35	33.6	62.9	5.53272e-12	35	38.7	70.7	2.33353e-11	18	32.9	62.9	2.71682e-12	35	31	61.4	3.09022e-14	35	30.3	63.4	2.79587e-12	35	28.8	61.4	3.83629e-10	37	34	60.5	2.10824e-09	36	32.2	62.4	5.52701e-08	36	34.5	66.7	1.8968e-09	21	26.7	62.3	5.36408e-11	35	26	61.6
	Another mRNA Export Factors	Sce_Npl3p	PSI-BLAST 2 iterations	31.3	54.7	6.08727e-50	36	30.7	54	5.099e-50	36	28.5	50.3	9.36287e-51	36	26.9	47.3	4.76576e-49	40	29.9	43.1	2.39465e-58	68	28.3	48.3	2.55024e-51	43	23.8	42.1	1.7811e-48	57	27.7	41.9	2.71427e-45	63	31.1	52.4	5.84254e-47	40	29.6	43.7	4.30444e-44	60	25.5	52.3	2.43951e-36	36	34.2	53.5
	Another mRNA Export Factors	Sce_Npl3p	PSI-BLAST 3 iterations	17	32.2	1.77167e-46	77	21.1	35.1	3.68594e-45	58	18.9	36.7	3.90335e-45	68	19.3	36.5	3.16835e-45	60	19.3	33.8	5.43877e-47	75	21.3	33.8	8.25355e-56	74	22.1	38.1	3.9068e-42	44	15.7	31.7	5.7466e-46	83	17.3	29.3	2.43786e-38	72	20.6	36.2	2.95706e-42	62	15.7	30.4	1.06552e-42	97	18.2	31.9
	Another mRNA Export Factors	Sce_Npl3p	PSI-BLAST 5 iterations	15.5	28.6	1.84095e-69	92	15.6	28.6	2.50266e-68	93	15.7	27.9	2.16932e-68	89	15	28.5	1.16055e-67	93	15.7	28.9	1.48809e-68	95	14.2	28.2	2.81347e-67	93	15.3	32.2	1.8434e-54	63	14.7	30.8	2.86626e-68	87	15.2	29.4	1.21629e-59	76	13.6	28.3	1.52496e-64	92	15.2	31.2	7.61485e-62	97	17.4	29.9
	Another mRNA Export Factors	Sce_Npl3p	TBLASTN	30.3	55.2	8.08164e-07	35	29.7	53.8	8.92573e-05	35	30.4	56.1	1.93974e-05	36	31.7	57.9	3.92022e-08	35	28.9	47	0.00206149	36	38.5	56.9	0.0002406	16	31.9	56.7	1.93356e-05	34	37.8	59.5	2.02289e-05	18	35.6	52.1	1.686e-05	18	41.2	60	5.72873e-05	19	36.9	58.5	0.000253904	16	36.9	60
	Another mRNA Export Factors	Hsa_CCDC88C	BLASTP BLOSUM62	100	100	0	100	82.3	88.6	0	100	68.6	80.7	0	100	30.1	51.1	2.10858e-20	33	53.9	70.8	0	100	54.2	73.4	0	70	36.7	58.5	0	69	35.1	57.5	1.72828e-84	51	30.8	52.1	5.06116e-75	65	33.3	54	2.94569e-77	55	25.3	45.7	7.51326e-20	58	25.9	46.4
	Another mRNA Export Factors	Hsa_CCDC88C	BLASTP BLOSUM45	100	100	0	100	82.3	89.4	0	100	68.7	82	0	100	29.2	50.6	5.6177e-20	25	54.2	72.3	0	100	54.2	74.5	0	70	36.8	59.9	0	70	34.8	59.5	1.71362e-82	51	33.2	58.3	1.3226e-72	50	37.1	59.4	1.2086e-76	42	28.6	52.4	1.44384e-15	27	27.5	50.9
	Another mRNA Export Factors	Hsa_CCDC88C	BLASTP PAM250	100	100	0	100	82.3	93.4	0	100	68.7	86.5	0	100	28	54.6	1.57838e-17	19	53.4	77.6	0	100	53.7	78.6	0	71	35.3	64.9	0	78	33.7	65.2	4.52775e-73	52	32	63.8	1.3221e-60	51	31.7	61.1	5.87169e-67	54	23.2	53.5	1.02129e-15	56	26.4	57
	Another mRNA Export Factors	Hsa_CCDC88C	PSI-BLAST 2 iterations	100	100	0	100	82.3	88.6	0	100	68.3	80.3	0	99	17.2	38.1	3.34376e-61	69	53	69.8	0	100	53.4	72.5	0	70	35.3	57.2	3.42461e-135	71	26.1	46.9	5.48031e-66	69	23.9	44.8	4.62932e-57	73	18.1	39.6	7.07397e-68	70	16.7	38.2	2.05706e-47	72	16.4	38.6
	Another mRNA Export Factors	Hsa_CCDC88C	PSI-BLAST 3 iterations	100	100	0	100	82.2	88.6	0	100	68.1	80.1	0	99	13.4	33.2	8.70109e-83	93	52.6	69.2	0	100	45.5	62.9	3.35204e-136	85	29.3	48.1	2.48361e-103	100	14.8	33.9	1.73883e-65	86	13.7	33.7	1.47855e-62	93	14.9	33.9	7.17433e-88	90	13.3	31.2	7.55813e-59	91	12.6	31.2
	Another mRNA Export Factors	Hsa_CCDC88C	PSI-BLAST 5 iterations	100	100	1.3219e-132	100	42.7	61.1	3.45509e-124	99	66.3	78	1.581e-123	100	12.8	32	6.80342e-117	100	11.6	30.8	5.46056e-125	100	13.1	31.9	7.17956e-119	100	11.5	31.4	1.02122e-109	99	12.2	30.3	4.50408e-83	100	11.9	29.6	3.16021e-81	100	11.7	30	1.49942e-97	100	11.4	29.3	7.82601e-74	100	11.3	29.2
	Another mRNA Export Factors	Hsa_CCDC88C	TBLASTN	55.7	76.5	0	72	82.1	88.4	0	100	75.5	87.9	1.08734e-102	65	27.2	49.2	1.27184e-13	19	47.2	66.4	1.91187e-180	55	50.4	71.3	1.42308e-31	39	36.4	58.1	0	69	31.2	52.6	1.70856e-71	64	32.7	51.4	2.47425e-64	56	33.6	55	6.39575e-68	55	36.9	56.5	5.98252e-09	8	28	50.9
	Another mRNA Export Factors	Sce_Mlp2p	BLASTP BLOSUM62	31.1	51.9	0.0098713	13	28	52.1	0.0910776	17	24	50.4	0.0315342	15	25.7	50	1.24778	9	24.4	49.2	0.136401	15	22.4	51.4	0.00531363	13	27.5	53.6	0.000163174	8	30.6	51.9	2.23928e-06	12	32.7	50.5	2.08284e-06	16	27.4	48.4	0.115673	17	26.3	53.4	0.000107482	17	30.4	52.3
	Another mRNA Export Factors	Sce_Mlp2p	BLASTP BLOSUM45	30.2	52.8	0.0257835	13	30.6	57.1	2.06918	10	22.7	50.8	0.39337	14	28.8	54.5	0.86239	8	25.2	50	0.274678	15	24.2	50.1	0.0384768	20	23.8	61.1	0.00238073	11	26.1	51.7	0.043439	11	30.4	47.8	4.1955e-05	13	32	48	1.13725	7	27.4	55.7	0.00513921	14	27.7	52.1
	Another mRNA Export Factors	Sce_Mlp2p	BLASTP PAM250	NC	NC	NC	NC	22.6	62.6	0.664576	9	18.6	60.2	0.843597	7	24.2	55	0.0059555	27	20.1	60.7	0.114023	13	23.5	56.6	0.279126	23	24.4	56	0.00171851	13	30.4	60.8	0.0515519	9	34.8	60.7	0.00161073	5	24.6	56.6	1.77888e-05	33	21.3	57.8	0.135426	27	20.8	55.8
	Another mRNA Export Factors	Sce_Mlp2p	PSI-BLAST 2 iterations	16.8	39.6	1.89377e-103	93	17.7	40.5	2.22433e-104	92	17.5	39.4	5.79749e-106	92	16.5	41	3.91187e-105	92	15.9	39.2	3.41567e-104	91	15.6	37.9	1.10017e-99	92	15.5	38.4	1.12631e-91	92	15.7	36.9	1.53248e-65	93	16	37.1	8.29915e-61	92	17.4	39.3	5.75693e-66	92	13.9	36.5	1.24715e-55	91	14.3	37.2
	Another mRNA Export Factors	Sce_Mlp2p	PSI-BLAST 3 iterations	16	37.4	5.08153e-105	99	15.5	37.3	5.67871e-105	100	15.1	36.9	9.20705e-104	100	15.8	39	1.30396e-106	99	15.2	37.4	2.6015e-104	100	14.5	37.3	5.07179e-105	100	13.5	36.6	7.03388e-86	100	13.4	33.1	2.9452e-67	100	12.7	34.2	3.42566e-73	99	15.3	36.5	1.57749e-81	100	12.4	33.2	1.10951e-66	100	12.3	33.6
	Another mRNA Export Factors	Sce_Mlp2p	PSI-BLAST 5 iterations	13.3	33.6	6.17214e-96	100	13.2	33.3	1.43655e-97	100	12.5	32.7	8.27673e-97	100	12.1	32.9	3.93606e-94	100	11.7	36	1.78596e-106	100	13.9	35.3	5.95464e-98	100	12.9	32.8	6.34662e-95	99	12.5	32.8	5.17278e-81	100	11.9	31.4	1.36648e-77	100	12.2	35.8	3.19654e-91	100	12.4	33.1	5.45074e-72	100	12.9	32.7
	Another mRNA Export Factors	Sce_Mlp2p	TBLASTN	31.1	51.9	0.0473172	13	NC	NC	NC	NC	NC	NC	NC	NC	24.3	49	1.26789	17	30.5	53.2	0.000432709	11	NC	NC	NC	NC	23.6	58.2	0.0141073	12	27.5	49.7	6.60382e-05	10	32.7	50.5	5.19281e-05	16	27.4	48.4	5.60232	17	27	48.4	6.24593	20	26.4	53.6
	Another mRNA Export Factors	Hsa_TPR	BLASTP BLOSUM62	100	100	0	100	93.6	96.8	0	99	84	92.2	0	99	24.9	46.3	0.0126182	13	59.3	79.3	0	82	52.5	70.3	0	93	34.2	47.4	2.96389e-08	6	31.1	53.5	4.28662e-114	63	26.1	49.9	2.97286e-98	73	31.7	54.7	3.02876e-94	72	23.7	49.4	5.11243e-07	15	26.1	45.4
	Another mRNA Export Factors	Hsa_TPR	BLASTP BLOSUM45	100	100	0	100	93.6	97.1	0	99	84	93	0	99	25.6	46	0.103178	13	59.8	81	0	81	52.5	71.2	0	92	33.4	58.8	0	71	66.7	74.1	0.00721219	1	26.3	53.1	1.87888e-90	58	31	54.5	3.66763e-92	69	23.5	51.5	3.24388e-06	13	22.8	49.9
	Another mRNA Export Factors	Hsa_TPR	BLASTP PAM250	100	100	0	100	93.4	98.3	0	99	84	95.1	0	99	25.5	56.9	0.00212142	11	59.7	84.6	0	81	54.8	79.3	0	85	31.4	61.9	0	84	24.9	60.1	0.0427953	12	25	57	1.55479e-88	73	28.7	57.6	5.55729e-87	64	24.1	54.5	5.76884e-05	15	26	58.2
	Another mRNA Export Factors	Hsa_TPR	PSI-BLAST 2 iterations	100	100	0	100	93.3	96.6	0	99	84	92.2	0	99	16.9	39.2	7.31169e-71	84	56.5	75.3	0	100	47.5	65.7	0	98	28.1	49.5	0	96	23.5	46.5	1.25766e-112	80	19.3	41.9	1.21601e-101	88	19.8	40.3	4.64193e-88	95	15.6	35.7	8.42336e-68	96	14.5	34.8
	Another mRNA Export Factors	Hsa_TPR	PSI-BLAST 3 iterations	100	100	0	100	92.9	96.3	0	99	84	92.2	0	99	14.9	34.4	7.2893e-99	89	54.2	73.1	0	100	44.5	62.8	5.9807e-138	99	27.1	48.6	2.51676e-128	98	19.7	41.4	1.33626e-93	88	17.7	39.4	4.62439e-87	86	13.1	34.4	2.48949e-96	88	13.9	33.6	3.43716e-69	99	12.5	33.4
	Another mRNA Export Factors	Hsa_TPR	PSI-BLAST 5 iterations	100	100	3.29798e-171	100	91.9	95.7	6.74238e-158	99	83.8	92	6.19714e-157	100	14.2	33.3	3.53634e-106	100	11.7	33.9	8.38931e-151	100	13.3	31.6	2.17121e-109	100	12.1	30.5	5.17914e-101	100	18.2	38.2	1.55153e-83	100	15.2	37	4.24454e-82	100	11.6	30.5	1.63281e-99	100	12.2	31.3	5.1067e-72	100	11.7	30.9
	Another mRNA Export Factors	Hsa_TPR	TBLASTN	100	100	0	99	93.9	96.9	0	97	81.7	90.6	6.44938e-46	60	24.6	47.3	0.107173	11	60.3	79.9	0	88	62.8	82.5	1.1816e-28	51	35.4	59.5	1.00237e-157	66	30.4	53.5	1.00242e-78	65	25.7	51.1	2.86106e-31	38	31.4	54.1	2.88779e-61	70	27.8	53	0.0674957	6	27.8	53
	Another mRNA Export Factors	Sce_Mlp1p	BLASTP BLOSUM62	26.2	50.6	1.053e-31	66	26.8	51.7	1.91054e-28	35	26.4	50.9	2.48463e-39	63	28.3	47.4	0.00341105	13	27.2	51.9	3.02892e-35	65	30.4	53.4	7.42802e-20	17	26.1	51.9	1.92948e-23	37	25.8	50.8	9.86773e-16	37	22.8	46.9	3.15355e-09	62	22.4	50.6	4.28772e-21	37	48.5	75.8	1.78479	2	31.1	58.3
	Another mRNA Export Factors	Sce_Mlp1p	BLASTP BLOSUM45	28.9	55.8	3.30267e-21	21	26.8	52.2	7.32613e-27	35	26.3	51.7	2.12385e-35	63	26	56.1	2.77974	9	25.5	52.2	6.66918e-21	49	30.7	55.3	3.515e-20	17	25.3	49.4	3.20317	17	26.7	54.2	9.58014e-12	15	21.7	49.1	0.0544624	33	23.7	51.7	4.5787e-19	37	27.7	53.1	0.00913388	7	27	56.6
	Another mRNA Export Factors	Sce_Mlp1p	BLASTP PAM250	26.2	56.5	6.31843e-15	34	26.7	57.6	1.11957e-17	34	28.8	58.9	2.70082e-19	21	30	70	0.0638589	3	25.8	58.1	1.1281e-12	35	23.8	56.4	8.18472e-17	35	23.9	56.6	7.85505e-17	32	22.7	55.7	2.74386e-09	22	22.2	60.4	1.72056e-05	15	22.4	56	1.62563e-12	36	21.9	57.9	0.429652	6	25.4	62.7
	Another mRNA Export Factors	Sce_Mlp1p	PSI-BLAST 2 iterations	19	43.9	2.3101e-124	98	18.4	43.6	1.05701e-124	98	18.8	43.8	1.36676e-126	100	16.8	41	6.37693e-101	100	16.5	41.9	1.33434e-111	99	17.1	40.6	5.00502e-98	100	17.7	39.8	6.51765e-95	100	15.7	37.9	8.71147e-83	97	15.3	39.2	1.14999e-75	98	15.8	38.5	3.95802e-78	99	15.3	38.1	8.45914e-55	99	15.2	39.7
	Another mRNA Export Factors	Sce_Mlp1p	PSI-BLAST 3 iterations	17.4	41.3	1.67767e-107	100	17.3	41.1	3.65404e-107	100	17.6	41.5	2.46459e-109	100	15	38.1	5.37069e-91	100	12.5	37	3.04798e-113	100	15.5	39.7	1.5048e-101	100	16.4	39.7	6.04795e-96	100	15.1	36.8	1.03265e-73	99	14	38.2	8.89704e-71	100	15.1	36.6	3.09481e-94	100	11.7	32.8	7.26269e-65	100	13.3	36.4
	Another mRNA Export Factors	Sce_Mlp1p	PSI-BLAST 5 iterations	17.3	41.1	1.3984e-102	100	16.9	41	8.36157e-101	100	17.1	41.3	6.18185e-103	100	15.6	37.9	4.84793e-99	100	12.5	35.8	1.11669e-123	100	13.9	36.5	3.99104e-104	100	14.1	35.9	3.82563e-93	100	10.9	32	2.78973e-70	100	13	36.5	4.68404e-68	100	13.2	34.5	1.6948e-99	100	11.4	33.2	8.86296e-69	100	11.4	31.4
	Another mRNA Export Factors	Sce_Mlp1p	TBLASTN	27	51.2	5.29979e-18	44	25.9	50.3	2.66637e-18	34	33	57.4	9.31639	6	26.6	55.7	1.7681	8	27.1	50.7	1.86066e-13	41	22.8	46.1	1.11938	10	26.5	52.7	1.9657e-15	38	24.6	50.7	7.31042e-05	28	40	58.6	5.85147	4	22	50	3.74952e-10	36	28.1	54.8	7.57383	12	NC	NC
	Another mRNA Export Factors	Hsa_HNRNPM	BLASTP BLOSUM62	100	100	0	100	97.5	98.3	0	98	74.3	83.4	0	95	57.9	71.1	9.42919e-93	76	63.2	77	5.10076e-99	57	47.7	65.3	7.56783e-65	44	46.9	65.6	2.32824e-47	45	40.2	61	1.16137e-39	45	46.5	68.7	1.0502e-19	41	37.4	54.1	1.15753e-41	58	38.8	55.3	1.01598e-34	44	40.4	55
	Another mRNA Export Factors	Hsa_HNRNPM	BLASTP BLOSUM45	100	100	0	100	97.5	98.3	0	98	74.3	83.9	0	95	64.5	78.4	4.87781e-93	57	64.4	77.3	9.23323e-100	56	52.7	66.9	1.04076e-163	94	47.6	65.2	1.58268e-25	37	39.6	61	3.74773e-39	45	46.5	69.7	4.55752e-20	41	36.1	54.1	2.39511e-40	58	39	55.1	2.75485e-33	44	40.2	55.4
	Another mRNA Export Factors	Hsa_HNRNPM	BLASTP PAM250	100	100	0	100	97.5	99.3	0	98	75.6	89.1	0	96	53.5	76.4	3.86762e-77	85	57.3	78.2	1.10386e-84	68	56.6	79.6	2.18769e-105	94	47.1	70.2	2.19693e-39	45	37.1	66	3.24004e-36	45	39.9	68	1.33694e-16	35	40.5	66.7	6.44663e-36	46	37.3	62.7	1.08499e-31	45	40	63.4
	Another mRNA Export Factors	Hsa_HNRNPM	PSI-BLAST 2 iterations	100	100	0	100	97.5	98.4	0	100	75.6	84.6	0	95	48.6	61.8	4.41191e-79	94	52	65	2.32278e-121	96	52.1	65.7	4.89905e-140	94	38.8	54.8	4.86174e-54	58	22.3	39.6	3.95613e-56	61	22.5	40.9	2.12025e-56	65	32.4	48.3	8.99117e-64	63	24.2	41.3	9.17857e-54	62	22.6	38.1
	Another mRNA Export Factors	Hsa_HNRNPM	PSI-BLAST 3 iterations	100	100	5.70715e-166	100	97.5	98.4	1.12926e-157	100	70.3	79.4	2.28217e-125	99	18.5	33.3	1.04016e-64	95	50.3	62.9	1.26981e-83	97	51.1	64.5	5.41049e-94	94	18.4	32.7	7.21231e-55	94	17.7	33.6	3.10832e-62	95	16.5	32	4.76951e-60	100	17.5	35.6	4.08243e-62	91	17.9	33.4	2.88359e-56	96	19.2	34.4
	Another mRNA Export Factors	Hsa_HNRNPM	PSI-BLAST 5 iterations	100	100	8.01746e-106	100	97.5	98.3	1.20492e-96	98	60.6	68.5	1.8553e-81	99	15.8	30.1	5.57092e-79	100	16.2	30.9	5.1494e-79	100	16.1	32.3	2.82632e-79	100	16.9	31.3	1.20497e-58	91	16.1	31.6	8.0626e-74	93	15.2	31	3.51057e-71	94	15.5	32.4	4.95296e-76	100	16.7	31.8	3.21935e-69	100	15.4	28.3
	Another mRNA Export Factors	Hsa_HNRNPM	TBLASTN	57.5	65.9	9.52553e-118	76	NC	NC	NC	NC	73	84.1	1.21102e-73	81	64.7	77.2	2.19363e-76	46	28.5	46.2	7.51223e-09	42	47.2	65	5.45008e-46	59	50.3	70.1	9.09301e-23	41	39	61.3	4.03297e-36	39	47.7	71.4	1.73992e-18	33	41.9	59.4	2.02803e-36	42	39	53.8	6.34138e-29	38	40.4	55.7
	Another mRNA Export Factors	Sce_Hrb1p	BLASTP BLOSUM62	25.1	44	9.78435e-14	64	25.3	45.4	2.96011e-14	65	28.3	48.3	1.3264e-12	66	27.5	45.5	3.84894e-13	54	27.3	44.1	1.2686e-12	69	29	46.6	5.76889e-12	64	28.7	50.2	5.79167e-11	65	30	45.5	6.43444e-12	64	33.2	50	1.31064e-10	56	32.4	49	1.03303e-14	64	25.3	39.4	1.10597e-10	65	23.5	40.6
	Another mRNA Export Factors	Sce_Hrb1p	BLASTP BLOSUM45	24.6	45.3	1.80997e-13	68	25.1	46.6	6.9691e-14	69	24	43.2	2.73824e-12	64	28.7	47.4	3.30546e-12	38	29.2	48	1.58737e-12	38	23.4	41.9	5.17304e-12	64	36.4	54.1	2.3155e-11	51	30.7	46.6	1.06944e-11	64	33.2	50.4	2.92702e-10	56	30.7	47.9	2.02066e-14	64	21.5	41.6	1.43526e-10	66	21.4	45.3
	Another mRNA Export Factors	Sce_Hrb1p	BLASTP PAM250	30	60.9	1.72284e-08	65	25.5	55.8	2.1017e-08	71	30	61.1	1.94536e-08	65	29.9	57.7	1.2754e-07	62	34.2	60.5	8.97283e-08	54	30.2	57.6	2.53372e-07	61	26.8	50.8	2.00567e-07	39	36.3	58.5	1.02649e-07	47	25.2	55.3	5.31104e-05	62	34.9	59	2.27918e-07	47	34.5	63.4	9.71756e-07	32	34.7	61.8
	Another mRNA Export Factors	Sce_Hrb1p	PSI-BLAST 2 iterations	19.6	38.7	1.06127e-91	90	19.9	37.5	1.04151e-90	90	20.3	39.2	1.17761e-90	90	19.9	37.5	8.41684e-90	90	20.6	39.2	1.57253e-90	90	20.1	39.5	5.75807e-89	90	22	37.1	2.44145e-68	86	18.6	39.2	1.16374e-81	90	19.1	38.7	4.21559e-80	90	18.6	39.2	4.6807e-82	90	20.1	36.8	3.61715e-80	72	18.4	37.3
	Another mRNA Export Factors	Sce_Hrb1p	PSI-BLAST 3 iterations	16.3	33.6	2.77803e-102	100	16.1	32.7	7.23667e-101	100	16.8	33.1	1.08663e-100	100	16.1	32.7	9.33144e-100	100	17.7	33.1	8.09141e-101	100	16.8	34	1.90392e-99	100	20.1	34.3	6.09464e-70	90	16.8	34	2.64416e-91	100	16.8	34.2	2.13384e-89	100	15.9	33.1	2.75161e-93	100	16.8	31.9	9.47112e-90	100	18.4	32.5
	Another mRNA Export Factors	Sce_Hrb1p	PSI-BLAST 5 iterations	16.1	32.9	2.96193e-125	100	15.9	31.8	3.89259e-124	100	16.8	32.9	2.60188e-124	100	15.7	31.4	4.3194e-123	100	16.3	32.7	1.71002e-123	100	16.6	33.3	1.28288e-122	100	17.4	33.1	3.61118e-76	100	16.6	33.1	6.17661e-114	100	16.1	32.9	1.80162e-111	100	15.7	32.5	4.68248e-115	100	16.2	31.2	1.04469e-110	100	17.7	32.2
	Another mRNA Export Factors	Sce_Hrb1p	TBLASTN	25.8	45.1	2.4416e-09	54	25.1	45	2.7272e-08	64	27.2	46.7	1.68208e-08	37	29.6	45.6	1.77827e-10	37	22.7	42.7	2.05284e-07	68	27.1	40.6	2.86408e-05	29	27.8	45.5	1.35411e-08	39	28.3	44.5	1.80987e-08	64	32.6	49.3	3.19412e-07	49	35.2	51.9	1.54348e-09	59	34.1	56.5	1.31624e-11	30	28.7	51.2
		Hsa-no ortholog
	Another mRNA Export Factors	Sce_Nup159p	BLASTP BLOSUM62	32.8	48	0.00196159	27	38.5	50.4	0.0308781	8	35.2	53.3	8.89501e-05	8	30.3	48.3	0.0778517	6	36.1	46.4	0.00247125	13	38.8	51	0.000366032	20	34.5	49.7	0.000509076	12	37	48.1	0.00460903	9	30.7	50	0.00393944	20	42.4	56.4	2.92444e-08	11	37.2	53.3	0.000330072	9	34.7	44.9
	Another mRNA Export Factors	Sce_Nup159p	BLASTP BLOSUM45	30	43.8	0.0545945	16	35.6	53.7	0.0288514	10	27	48.4	0.124504	17	33.3	54.5	0.0490127	5	39.4	48.7	0.00661847	13	36.5	51.3	0.000359555	22	34.5	50.9	0.000505597	12	30.3	46.7	0.000247947	11	18.4	38.1	2.40579e-07	62	40.9	55.8	5.95537e-08	14	33.5	52.4	0.00115036	13	36.7	51.1
	Another mRNA Export Factors	Sce_Nup159p	BLASTP PAM250	31.8	62.9	0.00571871	9	38.4	69.6	0.104735	8	21.4	59.3	0.100125	10	25.3	63.3	4.26083	5	30.6	59.7	0.00847073	15	31	64.3	0.00509634	14	19.6	52.2	0.0272319	19	38.2	61.8	0.0912163	9	24.9	60.2	0.0130456	20	37.3	60.6	0.0186891	10	25.7	60.4	0.589688	10	25	66.7
	Another mRNA Export Factors	Sce_Nup159p	PSI-BLAST 2 iterations	18.3	33.6	1.29419e-32	46	18.4	33.7	5.1436e-31	40	18.2	32.1	4.5039e-26	39	15.6	32.3	1.51356e-15	36	15.2	29.1	6.31645e-23	53	17.4	30.6	4.71173e-30	51	21.2	33.8	6.67686e-23	40	16.6	30.9	1.24601e-30	43	17.1	33.9	7.78275e-48	55	20.6	34.2	3.5973e-18	34	19.2	33.5	9.8037e-24	51	20.5	33.2
	Another mRNA Export Factors	Sce_Nup159p	PSI-BLAST 3 iterations	11.3	25.3	2.41538e-31	71	13.7	28.4	2.28089e-37	55	15.5	29.2	3.24321e-29	55	9.1	19.4	3.75027e-15	48	15.1	28.1	9.54686e-30	59	12.9	25.7	1.65744e-29	51	13.5	25.1	5.19643e-17	46	12.9	24.6	9.75884e-32	55	12.7	28.5	2.2396e-49	84	11.5	27.4	3.47191e-18	59	13	30	9.55172e-49	57	8.5	20
	Another mRNA Export Factors	Sce_Nup159p	PSI-BLAST 5 iterations	6.9	13.2	4.80537e-62	76	8.2	14.1	1.04462e-69	72	7.7	14.2	6.34371e-61	79	7.7	14.2	7.04963e-69	73	6.4	15.2	1.35958e-62	72	8.4	15.8	2.18962e-62	75	6.7	13.4	2.87837e-55	74	9.3	15.7	1.06905e-48	72	8.4	16.7	1.24315e-51	81	7.6	15.5	5.54738e-57	75	9.8	24.9	1.65044e-76	87	7.7	14.2
	Another mRNA Export Factors	Sce_Nup159p	TBLASTN	NC	NC	NC	NC	NC	NC	NC	NC	43.3	47.8	0.0778376	6	37	53.4	0.113964	5	NC	NC	NC	NC	44.2	55.8	4.29638e-11	13	35.2	52.4	3.90571	7	44.4	53.3	0.0214017	9	NC	NC	NC	NC	44.6	58.8	0.000597207	10	38.9	51.1	0.033935	6	34.7	44.9
	Another mRNA Export Factors	Hsa_HNRNPM	BLASTP BLOSUM62	100	100	0	100	97.5	98.3	0	98	74.3	83.4	0	95	57.9	71.1	9.42919e-93	76	63.2	77	5.10076e-99	57	47.7	65.3	7.56783e-65	44	46.9	65.6	2.32824e-47	45	40.2	61	1.16137e-39	45	46.5	68.7	1.0502e-19	41	37.4	54.1	1.15753e-41	58	38.8	55.3	1.01598e-34	44	40.4	55
	Another mRNA Export Factors	Hsa_HNRNPM	BLASTP BLOSUM45	100	100	0	100	97.5	98.3	0	98	74.3	83.9	0	95	64.5	78.4	4.87781e-93	57	64.4	77.3	9.23323e-100	56	52.7	66.9	1.04076e-163	94	47.6	65.2	1.58268e-25	37	39.6	61	3.74773e-39	45	46.5	69.7	4.55752e-20	41	36.1	54.1	2.39511e-40	58	39	55.1	2.75485e-33	44	40.2	55.4
	Another mRNA Export Factors	Hsa_HNRNPM	BLASTP PAM250	100	100	0	100	97.5	99.3	0	98	75.6	89.1	0	96	53.5	76.4	3.86762e-77	85	57.3	78.2	1.10386e-84	68	56.6	79.6	2.18769e-105	94	47.1	70.2	2.19693e-39	45	37.1	66	3.24004e-36	45	39.9	68	1.33694e-16	35	40.5	66.7	6.44663e-36	46	37.3	62.7	1.08499e-31	45	40	63.4
	Another mRNA Export Factors	Hsa_HNRNPM	PSI-BLAST 2 iterations	100	100	0	100	97.5	98.4	0	100	75.6	84.6	0	95	48.6	61.8	4.41191e-79	94	52	65	2.32278e-121	96	52.1	65.7	4.89905e-140	94	38.8	54.8	4.86174e-54	58	22.3	39.6	3.95613e-56	61	22.5	40.9	2.12025e-56	65	32.4	48.3	8.99117e-64	63	24.2	41.3	9.17857e-54	62	22.6	38.1
	Another mRNA Export Factors	Hsa_HNRNPM	PSI-BLAST 3 iterations	100	100	5.70715e-166	100	97.5	98.4	1.12926e-157	100	70.3	79.4	2.28217e-125	99	18.5	33.3	1.04016e-64	95	50.3	62.9	1.26981e-83	97	51.1	64.5	5.41049e-94	94	18.4	32.7	7.21231e-55	94	17.7	33.6	3.10832e-62	95	16.5	32	4.76951e-60	100	17.5	35.6	4.08243e-62	91	17.9	33.4	2.88359e-56	96	19.2	34.4
	Another mRNA Export Factors	Hsa_HNRNPM	PSI-BLAST 5 iterations	100	100	8.01746e-106	100	97.5	98.3	1.20492e-96	98	60.6	68.5	1.8553e-81	99	15.8	30.1	5.57092e-79	100	16.2	30.9	5.1494e-79	100	16.1	32.3	2.82632e-79	100	16.9	31.3	1.20497e-58	91	16.1	31.6	8.0626e-74	93	15.2	31	3.51057e-71	94	15.5	32.4	4.95296e-76	100	16.7	31.8	3.21935e-69	100	15.4	28.3
	Another mRNA Export Factors	Hsa_HNRNPM	TBLASTN	57.5	65.9	9.52553e-118	76	NC	NC	NC	NC	73	84.1	1.21102e-73	81	64.7	77.2	2.19363e-76	46	28.5	46.2	7.51223e-09	42	47.2	65	5.45008e-46	59	50.3	70.1	9.09301e-23	41	39	61.3	4.03297e-36	39	47.7	71.4	1.73992e-18	33	41.9	59.4	2.02803e-36	42	39	53.8	6.34138e-29	38	40.4	55.7
	Another mRNA Export Factors	Sce_Gbp2p	BLASTP BLOSUM62	27.4	46.9	2.38558e-19	68	27.6	45.7	3.8304e-19	75	26.8	42.4	2.71944e-15	71	25.9	43.4	2.1156e-15	75	26.3	43.8	6.52271e-16	75	25.6	44.7	3.467e-16	75	35.8	52.3	4.05732e-16	65	26.1	42.9	1.45123e-13	71	24.5	42.4	1.3818e-12	76	25.6	43.3	4.07681e-16	73	25	42.3	2.00081e-16	73	24.4	42
	Another mRNA Export Factors	Sce_Gbp2p	BLASTP BLOSUM45	34.4	52.6	4.52156e-19	59	34.1	52.9	1.01348e-18	60	26.7	45	2.2679e-14	75	32.3	51.3	1.40361e-14	46	27	46.6	9.38563e-15	75	25.5	46.7	2.64345e-15	75	36.5	52.8	4.14479e-17	63	26.3	45.8	2.54462e-13	76	25.7	45.7	2.64048e-10	70	26.3	45.8	1.56984e-14	73	26	44.9	5.54808e-15	73	24	43.9
	Another mRNA Export Factors	Sce_Gbp2p	BLASTP PAM250	27.8	52	1.58525e-13	71	27.1	52.3	3.66025e-13	72	26.3	57.6	6.88746e-11	76	30	55.9	1.30816e-10	50	25.4	55.1	3.92651e-11	76	27.7	57.1	2.43982e-10	43	30.3	54.8	1.12307e-12	76	28.3	56.9	2.47665e-10	63	24.7	56	3.04228e-07	70	30.1	59.2	1.70446e-10	68	24.4	48.1	3.00154e-08	72	24.8	51.7
	Another mRNA Export Factors	Sce_Gbp2p	PSI-BLAST 2 iterations	23.9	40.3	1.93154e-90	99	21.8	39.1	6.46301e-90	100	21.5	38.9	1.39031e-89	100	22.7	37.7	2.14389e-89	99	22	40.5	6.44842e-89	100	21.1	38.9	1.40484e-86	100	19.6	36.6	5.55894e-57	78	21.7	40.4	1.87703e-80	94	23.9	42.2	1.68585e-79	81	22.8	41.1	1.68217e-81	78	22.6	37.6	2.22892e-80	96	23.9	42.3
	Another mRNA Export Factors	Sce_Gbp2p	PSI-BLAST 3 iterations	20.8	37.2	4.91059e-99	100	20.6	36.1	4.01232e-98	100	20.6	36.1	8.70352e-98	100	21.8	37	6.17895e-97	100	21.1	36.1	2.68212e-97	100	21.1	37	1.22753e-95	100	17.6	34	6.50277e-67	96	21.3	37.5	2.59599e-88	100	20.4	36.5	2.62199e-85	100	21.3	37	5.87388e-89	100	21.5	35.6	5.767e-86	100	21.5	36.5
	Another mRNA Export Factors	Sce_Gbp2p	PSI-BLAST 5 iterations	18.5	33.5	1.18399e-116	100	18.3	33.5	1.07793e-116	100	18.3	33.5	1.82046e-116	100	18.5	33.5	3.60669e-115	100	18.7	33.7	2.92716e-115	100	18.7	34.2	8.4664e-114	100	15.7	30	7.12779e-70	100	18.5	34	2.06335e-106	100	18.5	33.7	1.18235e-101	100	18.5	33.7	4.63123e-106	100	19.2	33	1.84765e-101	100	19	33.5
	Another mRNA Export Factors	Sce_Gbp2p	TBLASTN	25.4	42.6	4.04029e-12	71	27.1	46.2	1.51228e-15	68	24.8	41.6	1.68339e-11	71	25.4	42.6	2.31119e-13	71	22.9	42.5	8.2201e-12	70	37.8	50	0.000166928	21	35.3	50.9	1.12236e-11	63	27.7	45.5	3.55543e-09	71	25.4	41.8	3.11573e-07	63	30.4	50	3.79426e-10	74	24.4	41.3	1.00818e-13	73	24.4	42
		Hsa-no ortholog
	Another mRNA Export Factors	Sce_Lea1p	BLASTP BLOSUM62	29.3	49.2	4.0252e-07	76	29.3	49.2	3.50203e-07	76	28.7	49.7	1.74598e-07	76	35.3	50.9	7.87858e-09	73	37.3	54.5	1.51183e-07	46	32	50.3	1.69413e-09	76	36	57.9	1.05099e-09	48	26.2	48.1	1.29802e-10	100	26.6	48.5	1.65954e-07	100	30.9	52.5	2.37591e-15	76	28	51.1	6.998e-10	76	28.6	52.7
	Another mRNA Export Factors	Sce_Lea1p	BLASTP BLOSUM45	34.8	56.5	4.70286e-06	39	37.7	51.4	3.83455e-07	58	36	55.2	1.89228e-07	53	33.5	51.6	3.16884e-09	65	37.3	54.5	1.22608e-07	46	31.5	53	2.21831e-08	76	36	57.9	5.81699e-10	48	28.7	53.6	3.21454e-10	76	26.7	51.1	1.89996e-06	74	28.3	54.4	6.34205e-15	100	29.7	54.4	8.22353e-10	76	27.5	54.9
	Another mRNA Export Factors	Sce_Lea1p	BLASTP PAM250	28.9	56.3	5.75176e-05	83	31.8	53.9	4.66636e-05	65	28.4	56.3	7.47113e-07	83	33.6	57.3	1.52085e-08	60	35.6	57.6	6.47677e-05	55	31	58.9	1.21226e-07	83	30.9	57.7	8.10114e-08	63	27	56.1	3.7976e-09	100	26.2	54.9	4.3057e-06	100	28.3	59.5	4.84406e-12	100	23.2	56.9	1.72254e-06	89	24.2	57.8
	Another mRNA Export Factors	Sce_Lea1p	PSI-BLAST 2 iterations	24.9	41.8	9.53064e-55	100	24.9	41.8	1.64359e-54	100	24.5	42.6	9.20701e-56	100	21.3	39.9	4.21253e-38	75	21.5	40.3	1.06489e-35	80	26.2	43.5	1.56428e-53	100	22.8	42.6	2.16441e-49	100	24.1	43.9	6.63742e-50	100	23.2	43.5	4.38717e-49	100	27.4	46.4	4.46515e-54	100	21.9	42.2	4.05082e-53	100	22.4	43.9
	Another mRNA Export Factors	Sce_Lea1p	PSI-BLAST 3 iterations	23.2	40.5	1.56123e-45	100	23.2	40.5	3.07691e-45	100	22.8	41.4	1.2658e-46	100	20.8	41.2	2.19439e-38	95	23.1	38.9	2.79857e-36	93	24.9	42.6	3.60663e-45	100	22.8	42.2	5.79731e-42	100	23.6	42.2	4.75857e-42	100	22.4	42.2	5.01864e-41	100	26.2	43.9	8.2872e-46	100	21.9	42.2	1.37054e-45	100	22.4	44.3
	Another mRNA Export Factors	Sce_Lea1p	PSI-BLAST 5 iterations	20	39.5	6.00725e-48	90	20.3	38.4	1.54626e-47	97	21.8	40	4.02355e-46	95	22.2	42.2	3.48571e-42	95	18.9	41	1.73057e-42	89	22.4	39.7	4.14849e-40	97	21	39.3	2.26821e-44	96	18.9	38.8	1.47434e-43	95	18.7	37.4	2.4839e-38	99	25	43.5	2.63804e-40	97	21.4	41.5	5.84241e-40	98	22.2	44
	Another mRNA Export Factors	Sce_Lea1p	TBLASTN	34.8	54.3	4.28779e-05	39	29.3	49.2	6.25289e-05	76	32.5	50.6	0.0471761	32	33.3	50	2.56352e-08	66	30.3	51	2.68673e-06	61	28.4	50.8	0.00950117	83	36	57.9	6.21877e-09	48	26.2	48.1	2.22025e-09	100	26.6	48.5	1.19247e-06	100	30.9	52.5	5.86186e-14	76	28	51.1	3.69502e-09	76	28.6	52.7
	Another mRNA Export Factors	Hsa_NEDD4	BLASTP BLOSUM62	100	100	0	100	80.2	84.6	0	98	68.1	79.1	0	98	68.8	80.2	0	100	69	79.3	0	100	68.9	80.1	0	98	57.3	70.1	0	98	57.2	70.4	0	86	50.6	62.7	0	99	51.4	63.2	0	98	58.4	71.8	5.78967e-168	61	55.6	69.6
	Another mRNA Export Factors	Hsa_NEDD4	BLASTP BLOSUM45	100	100	0	100	69.1	80.9	0	100	68.2	80.2	0	98	69	80.8	0	100	69	81.1	0	100	68.8	81.1	0	98	58.7	73.4	0	98	61.6	76.1	0	74	55.3	69.8	0	99	56.5	71.6	0	98	43.3	59.5	1.76016e-138	78	46.2	60.9
	Another mRNA Export Factors	Hsa_NEDD4	BLASTP PAM250	100	100	0	100	68.8	85.4	0	99	67.4	84.2	0	99	68.4	85.6	0	99	68.8	84.6	0	100	68.1	84.7	0	98	57.9	77.3	0	99	68	83.7	5.87642e-175	53	53.1	75.2	0	99	54.9	75.6	0	98	42.9	63.3	6.16679e-128	99	45.2	65.8
	Another mRNA Export Factors	Hsa_NEDD4	PSI-BLAST 2 iterations	100	100	0	100	68.1	79.4	0	100	67.5	78.7	0	98	68.2	78.6	0	100	69	80.3	0	100	67.3	78.6	0	98	56.8	69.2	0	98	49.4	63.4	0	99	51.6	67.3	0	99	54.5	68.8	0	98	40	53.3	0	99	36.9	52.3
	Another mRNA Export Factors	Hsa_NEDD4	PSI-BLAST 3 iterations	100	100	0	100	68.2	79.2	0	100	66.6	77.5	0	100	67.8	78.3	0	100	69.2	80.6	0	100	67.5	79.1	0	98	56.1	68.2	0	98	50.4	63.6	0	96	50.1	63.1	0	100	50.6	62	0	98	39.9	53	0	99	36.1	51.2
	Another mRNA Export Factors	Hsa_NEDD4	PSI-BLAST 5 iterations	100	100	0	100	68	78.3	0	100	66.4	77	0	100	67.7	77.6	0	100	69.1	80.4	0	100	65	76.8	0	98	55.8	68.2	0	98	34.3	49.6	0	96	49.3	64.1	0	100	53.7	67.3	1.53455e-172	100	36	51.3	1.27295e-172	98	36.1	51.1
	Another mRNA Export Factors	Hsa_NEDD4	TBLASTN	68.4	79.4	0	98	80.1	84.6	0	98	48	65.8	7.2162e-146	68	67.8	78.7	0	100	68.8	78.6	0	100	72.2	83.2	7.13878e-62	64	62.7	76.6	0	90	61.4	75.4	0	77	50.7	62.8	0	99	51.4	63	0	98	59.1	72.4	2.27534e-166	58	56.4	70.4
	Another mRNA Export Factors	Sce_Rsp5p	BLASTP BLOSUM62	43	58.2	1.17569e-164	99	43.1	58.5	7.42823e-165	99	49.9	63	2.42257e-163	72	43.5	57.7	1.10949e-168	100	45.7	62.3	5.958e-164	94	42.2	57.6	6.80856e-165	100	45	61.6	3.01494e-156	85	41.7	57.6	9.25163e-154	98	41	57	1.27223e-160	99	44.1	57.2	6.10119e-170	99	40	55.4	1.95086e-150	100	40.3	56.6
	Another mRNA Export Factors	Sce_Rsp5p	BLASTP BLOSUM45	44	61.5	3.80834e-164	99	49.2	67.1	4.40661e-164	82	49.7	64.4	9.02225e-162	72	46.6	63.5	8.84259e-165	94	45.8	63	4.67924e-163	94	41.1	58.8	2.46107e-162	100	44.6	62.5	1.44437e-154	85	43.8	61.6	2.7294e-153	92	42.2	60.9	8.98433e-155	99	49.9	66	3.14761e-162	82	38.7	55.6	6.75995e-145	100	46.1	62.3
	Another mRNA Export Factors	Sce_Rsp5p	BLASTP PAM250	46.3	71.2	2.67666e-145	80	45.1	70.3	3.98206e-145	82	44.6	68.2	1.00686e-140	92	43	68.4	1.04266e-145	99	45.8	70.4	1.8509e-144	89	47.9	71.6	4.14289e-140	84	40	63.8	4.68242e-135	99	40.3	63.2	1.98853e-129	99	40.9	67.7	9.48487e-139	100	43.6	68.5	1.73891e-139	99	37.3	61	1.76409e-121	100	44.9	67.1
	Another mRNA Export Factors	Sce_Rsp5p	PSI-BLAST 2 iterations	41.5	56.6	0	100	41.7	56.5	0	100	41.4	55.5	0	100	41.3	56.1	0	100	39.4	56.1	0	100	40.5	56.5	0	100	39.7	56.1	0	100	37.9	53.8	0	98	40	55.8	0	99	41.2	55.5	0	100	39.2	54.1	0	100	37.4	54
	Another mRNA Export Factors	Sce_Rsp5p	PSI-BLAST 3 iterations	39.7	54.1	0	100	40.2	54.6	0	100	40.8	53.8	0	100	40.8	54.9	0	100	39.4	56	0	100	40.4	56.4	0	100	39.4	56.3	0	100	38	53.7	1.53048e-178	98	39.7	55.7	0	99	40.9	55.2	0	100	39.4	54.2	0	100	37.3	53.7
	Another mRNA Export Factors	Sce_Rsp5p	PSI-BLAST 5 iterations	39.1	53.8	0	100	38.9	53.8	0	100	40.4	54.3	0	100	39.6	54.4	0	100	38.8	54.9	0	100	39.8	55.7	0	100	38.8	55.1	0	100	39.7	55.2	2.13288e-165	87	38	53.6	0	99	40.5	55	0	99	37.6	53.2	2.39504e-177	100	36.6	52.7
	Another mRNA Export Factors	Sce_Rsp5p	TBLASTN	48.5	65.2	3.33933e-162	84	49.1	66.1	3.32725e-161	84	46.9	62.6	3.37289e-154	73	48.7	65.2	6.70165e-163	84	48.1	62	1.57141e-150	72	46.2	61.7	7.73584e-62	34	44.4	60.5	3.50483e-153	85	43.8	60.7	2.02593e-150	88	47.7	65.2	4.34749e-151	79	51.2	65.3	1.56976e-158	80	46.2	62.1	4.59291e-143	72	46.3	61.7
	Another mRNA Export Factors	Hsa_HECT	BLASTP BLOSUM62	100	100	0	100	97.6	98.5	0	100	48.8	66.8	6.96074e-101	9	48.7	66.3	9.18844e-101	9	81	88	0	100	80.1	87.1	0	97	47	66	2.8849e-98	9	48.1	63	2.31913e-94	9	45.3	61.1	0	70	59.4	70.7	0	19	32.9	50.5	0	79	41.9	62.1
	Another mRNA Export Factors	Hsa_HECT	BLASTP BLOSUM45	100	100	0	100	97.6	98.5	0	100	48.8	66.8	2.54252e-101	9	48.8	66.8	1.57748e-101	9	81.1	88.2	0	100	80	87.3	0	97	47	66.8	1.45056e-98	9	48.1	63.5	1.60249e-94	9	47.5	65.2	0	62	63.6	77	0	18	36	55.7	0	60	38.2	57.3
	Another mRNA Export Factors	Hsa_HECT	BLASTP PAM250	100	100	0	100	97.6	99.3	0	100	49	71.5	3.07991e-88	9	48.4	71.5	5.40809e-88	9	80.7	91.6	0	100	79.8	90.5	0	97	46.9	69.4	8.92276e-85	9	46.3	68.5	7.03333e-81	9	44.5	67.9	0	67	61.6	79.7	0	18	32.2	58.9	6.54176e-176	73	37.3	64
	Another mRNA Export Factors	Hsa_HECT	PSI-BLAST 2 iterations	100	100	0	100	97.6	98.6	0	100	26.1	44.5	6.6569e-158	20	26.1	44.1	1.72732e-157	21	80.8	87.8	0	100	79.7	86.5	0	98	31.1	50.8	5.66418e-149	13	34.3	48.2	1.03026e-148	14	38.1	53.7	0	92	55.4	67.1	0	20	29.3	46.3	0	90	29.1	47
	Another mRNA Export Factors	Hsa_HECT	PSI-BLAST 3 iterations	100	100	0	100	97.6	98.6	0	100	25.3	43.2	0	20	26.8	40.5	1.3725e-173	22	80.9	87.7	0	100	66.8	75.1	0	100	27.4	44.9	9.25325e-154	16	26.1	44.3	6.7201e-155	19	37.1	52.5	0	93	53.3	66.7	8.81396e-163	17	23.5	39.6	0	100	27.3	45.1
	Another mRNA Export Factors	Hsa_HECT	PSI-BLAST 5 iterations	100	100	0	100	96.6	97.6	0	100	24.3	42.2	0	20	23.1	42.1	0	20	80.5	87.3	0	100	66.7	75.1	0	100	22.7	40.2	1.37089e-179	19	24.2	39.6	9.56305e-176	19	35.4	50.7	0	96	32	46.7	7.94279e-177	15	22.5	38.3	0	100	22.1	38.3
	Another mRNA Export Factors	Hsa_HECT	TBLASTN	48.2	66.3	3.16695e-97	9	97.9	98.7	0	97	43	65.4	1.16201e-87	8	48.8	66.8	1.86002e-98	9	49	66.3	3.66348e-98	9	80.2	88	0	35	48.4	65.5	0	87	48.1	63	2.09608e-90	9	46.7	63.1	0	66	40.2	57.3	0	35	38	55.8	0	52	37.5	54.7
	Another mRNA Export Factors	Sce_Tom1p	BLASTP BLOSUM62	33.5	53.3	1.38848e-125	42	33.3	53.4	1.46234e-125	42	44.1	65.1	6.51667e-89	12	44.6	65.1	7.53326e-90	12	33.2	53.1	4.35201e-126	42	32.8	52.5	3.6238e-118	44	44.7	62.4	2.8094e-92	12	44.5	63.6	1.95087e-88	12	39.9	61.3	5.50488e-122	26	46.1	66.9	9.38993e-118	15	38.9	59.7	2.77211e-122	27	38.2	58.9
	Another mRNA Export Factors	Sce_Tom1p	BLASTP BLOSUM45	35.6	56.8	3.39471e-125	35	35.1	56.8	3.34121e-125	35	44.1	66.4	7.91115e-90	12	44.6	66.4	7.90265e-91	12	34.5	55.9	3.67136e-125	37	33.7	55.5	1.46518e-115	39	44.7	64.4	6.61878e-94	12	44.5	64.9	1.7289e-89	12	39.9	62.9	6.49526e-123	26	46.1	68.2	1.74259e-116	15	40.2	63.9	4.26964e-122	23	40.5	63
	Another mRNA Export Factors	Sce_Tom1p	BLASTP PAM250	41.1	67	3.14457e-107	22	41.7	67.2	7.62068e-107	22	44	71.4	1.02785e-78	12	44.6	71.4	4.14605e-80	12	43.6	69.3	5.80443e-107	20	40.3	66.2	6.12698e-99	22	46.5	71.7	3.49457e-78	11	44.8	70.9	1.92646e-76	11	40.8	67.7	1.1048e-103	25	49.4	72.2	6.75172e-99	13	37.5	65.2	2.92363e-102	26	41.4	67.1
	Another mRNA Export Factors	Sce_Tom1p	PSI-BLAST 2 iterations	24.8	43.5	1.14495e-173	73	25	43.1	6.8393e-173	74	39.7	60	2.05553e-142	13	40.2	59.3	1.9624e-141	13	25.3	43.6	3.55681e-176	71	25.3	44.2	2.19069e-172	67	40.9	61.7	6.05104e-138	12	44.6	63.5	1.36185e-135	12	28.9	48.6	1.03486e-147	46	38.6	59.2	2.07974e-153	20	22.1	39.7	5.90264e-150	71	24.7	43.3
	Another mRNA Export Factors	Sce_Tom1p	PSI-BLAST 3 iterations	21.9	40.6	0	92	22.5	41.5	0	84	37	57.4	3.9442e-139	14	37.5	56.5	5.17039e-138	14	22.6	40.5	0	83	20.6	37.7	0	93	36.3	55.6	3.13568e-132	14	42.4	60.8	6.77076e-129	13	22.2	40.9	4.11441e-135	78	38.2	58.5	9.94049e-139	20	20.7	38.7	2.50878e-137	77	21.7	38.8
	Another mRNA Export Factors	Sce_Tom1p	PSI-BLAST 5 iterations	20.4	38.2	0	98	20.4	37.6	0	93	17.8	33.4	2.77766e-177	41	25.4	44.7	2.99947e-154	26	20.2	38.1	0	93	19.8	36.9	0	93	35.6	55.2	1.14073e-146	14	33	50.9	1.38542e-142	15	40	55.5	6.19344e-143	15	38	53.5	4.7722e-146	15	18.2	36.1	4.43522e-166	100	17.9	34.5
	Another mRNA Export Factors	Sce_Tom1p	TBLASTN	44.1	64.8	1.65571e-87	12	33.8	53.8	6.69073e-123	36	41.8	62.4	1.50713e-76	11	44.6	65.1	6.11816e-89	12	45.4	64.8	5.20665e-91	12	50.2	69.6	1.70008e-42	7	34.5	54	2.6099e-120	35	44.5	63.6	2.78384e-86	12	40.9	62.9	1.13841e-119	24	46.1	66.9	1.63586e-115	15	43.9	64.6	6.44191e-121	20	42.9	63.6
	Another mRNA Export Factors	Hsa_CBP80	BLASTP BLOSUM62	100	100	0	100	98	99	0	100	90.7	95.5	0	98	84.8	92.4	0	100	32.9	62.4	0.0396954	11	82.3	91.1	0	100	55.1	75.6	0	100	56.6	76.3	0	100	58.5	77.5	0	100	59.5	78.5	0	100	35.1	59.6	2.31924e-150	100	35.7	57.5
	Another mRNA Export Factors	Hsa_CBP80	BLASTP BLOSUM45	100	100	0	100	98	99	0	100	90.7	96.1	0	98	84.8	92.8	0	100	26.4	41.5	3.78032	13	82.5	91.9	0	100	55	76.3	0	99	56.6	77.3	0	100	58.7	78.4	0	100	59.5	78.9	0	100	35.4	60.7	1.76551e-148	100	35.5	59.2
	Another mRNA Export Factors	Hsa_CBP80	BLASTP PAM250	100	100	0	100	98	98.9	0	100	90.7	97	0	98	84.8	95.1	0	100	22	63.4	3.67942	5	82.3	93.7	0	100	55	80.4	0	99	56.5	80.6	0	100	58.1	80.9	0	100	59.4	81.6	0	100	35	65.4	6.17941e-135	100	35.1	65.1
	Another mRNA Export Factors	Hsa_CBP80	PSI-BLAST 2 iterations	100	100	0	100	98	99	0	100	90.7	95.5	0	98	84.8	92.4	0	100	14.9	33.6	6.85271e-05	59	82	91	0	100	55.6	74.4	0	100	56.3	75.4	0	100	58.4	77.2	0	100	59.5	78.5	0	100	34.7	58.8	0	100	35.2	57.4
	Another mRNA Export Factors	Hsa_CBP80	PSI-BLAST 3 iterations	100	100	0	100	98	99	0	100	90.7	95.5	0	98	84.8	92.4	0	100	13.4	32.4	7.24804e-88	64	82	91	0	100	55.6	74.2	0	100	56.3	75.4	0	100	58.4	77.2	0	100	59.1	78	0	100	34.6	58.4	0	100	35.2	57.4
	Another mRNA Export Factors	Hsa_CBP80	PSI-BLAST 5 iterations	100	100	0	100	98	99	0	100	90.7	95.5	0	98	84.8	92.4	0	100	12.5	30.6	5.01734e-109	66	82	91	0	100	55.1	73.9	3.65057e-173	100	56.1	75.3	0	100	58.2	77.1	0	100	59	77.7	0	100	34.6	58.4	6.85162e-149	100	35.1	56.8
	Another mRNA Export Factors	Hsa_CBP80	TBLASTN	NC	NC	NC	NC	98	99	0	100	90.8	95.1	2.07324e-37	44	84.8	92.4	0	100	35.2	57.7	3.19002	9	76.3	83.4	1.5569e-121	61	54.7	74.5	0	100	56.3	75.6	0	100	58.6	77.8	0	100	59	77.5	0	100	35.1	58.3	1.23685e-140	100	35.2	57
	Another mRNA Export Factors	Sce_Sto1p	BLASTP BLOSUM62	21.9	41.6	1.38091e-15	39	21.9	41.9	1.88767e-15	39	22.5	39.8	1.75206e-16	39	23.7	43.4	7.44374e-19	39	54.5	63.6	1.57897	4	23.3	41.8	6.96205e-18	39	29.5	51.5	1.06201e-16	15	19.5	41.1	1.02881e-18	83	20.7	40.8	4.99392e-24	84	19.7	40.2	8.97746e-19	84	22.8	40.8	2.60452e-16	47	22.9	40.6
	Another mRNA Export Factors	Sce_Sto1p	BLASTP BLOSUM45	21.8	46	4.73071e-15	38	21.8	46.6	6.33438e-15	38	22.4	46.1	2.88357e-16	35	23	46.9	9.10903e-19	38	35.5	56.5	7.23966	7	23.4	44.9	3.63456e-17	35	22.2	45.8	7.7982e-18	36	18.9	48.3	1.12736e-15	37	21.9	49.2	8.85281e-21	39	21.2	45.7	2.60414e-17	39	24.2	45.7	2.49633e-15	38	22.7	44.4
	Another mRNA Export Factors	Sce_Sto1p	BLASTP PAM250	27.7	61	3.73045e-13	16	26.9	60.9	1.30083e-13	18	27.6	61.5	5.81414e-14	18	29.3	65.7	3.86952e-15	16	NC	NC	NC	NC	22.4	50.8	7.4656e-13	35	27	62.3	1.23241e-16	18	20.9	53.9	4.03822e-14	56	21.7	55.9	2.93244e-13	35	21.1	53.3	6.76724e-15	35	24.8	54.6	2.34371e-09	25	23.9	53.2
	Another mRNA Export Factors	Sce_Sto1p	PSI-BLAST 2 iterations	16.8	38	1.31745e-135	88	16.4	37.2	9.55207e-136	88	17.2	37.4	1.83169e-137	92	17	38.2	8.52764e-141	95	13.4	34	0.0368159	23	17.7	36.3	1.0504e-139	95	15.1	34.3	1.84448e-113	95	16.7	37.9	1.1651e-151	95	19.2	38.6	5.01742e-167	89	17.6	37.2	6.98018e-154	94	18.9	38	2.96327e-133	99	18.4	37.1
	Another mRNA Export Factors	Sce_Sto1p	PSI-BLAST 3 iterations	16.4	36.4	1.15245e-174	95	16.3	36.6	6.84137e-174	95	17	37.4	2.45498e-172	93	16.6	37.3	1.05965e-177	95	14.6	30.3	0.0130086	21	17.8	36.3	4.23151e-177	95	15.2	35.1	1.5338e-154	95	16.1	36.4	6.47841e-171	97	16.9	37.2	7.30404e-176	95	16.8	35.8	2.57877e-173	95	17	36.4	2.28006e-154	99	17.2	36.4
	Another mRNA Export Factors	Sce_Sto1p	PSI-BLAST 5 iterations	16	36	5.32719e-173	95	15.9	36.2	1.3394e-171	95	16.6	35.7	2.86516e-170	93	16.5	36.4	4.7785e-175	95	10.5	26.2	4.49137e-29	59	17.1	36.1	1.03837e-172	95	15	34.5	1.40534e-152	95	15.8	36.2	8.35946e-168	97	16.1	37.2	3.3233e-171	95	16.4	35.7	2.38398e-169	97	16.4	35.9	5.20082e-143	99	17	36.2
	Another mRNA Export Factors	Sce_Sto1p	TBLASTN	NC	NC	NC	NC	21.9	41.9	5.22265e-13	39	24.4	44.7	1.09352	14	23.7	43.4	2.10532e-18	39	NC	NC	NC	NC	NC	NC	NC	NC	22.9	42.5	9.81611e-16	36	20.5	43.8	8.38702e-15	37	21.9	44.7	8.27054e-20	39	20.9	41.8	1.68649e-15	39	22.8	40.8	3.2063e-15	47	23.8	41.1
	Another mRNA Export Factors	Hsa_CBP20	BLASTP BLOSUM62	100	100	2.22727e-87	100	98.1	99.4	8.42595e-86	100	88.4	92.9	4.93122e-77	99	86.7	94.7	4.22323e-75	96	81.2	92.6	4.00097e-70	96	82.8	92.1	3.89572e-72	97	73.2	85.2	3.15551e-63	96	75.8	88.6	1.31788e-65	96	78.3	89.1	6.78201e-63	88	80.3	88.7	8.27876e-66	91	64.3	82.1	1.38136e-52	90	65	83.2
	Another mRNA Export Factors	Hsa_CBP20	BLASTP BLOSUM45	100	100	9.72418e-89	100	98.1	99.4	3.47754e-87	100	88.4	92.9	2.82202e-78	99	86.7	94.7	3.12674e-76	96	80.1	91.4	5.213e-71	97	82.8	92.7	4.54417e-73	97	73.2	85.2	1.52297e-63	96	80	90	2.65864e-66	90	78.3	89.1	5.08911e-64	88	80.3	88.7	8.05322e-67	91	63.9	81.9	8.26846e-54	92	64.6	82.6
	Another mRNA Export Factors	Hsa_CBP20	BLASTP PAM250	100	100	4.89753e-67	100	98.1	100	1.59537e-66	100	88.4	93.5	1.6908e-60	99	86.7	95.3	2.36696e-59	96	80.7	94	1.38269e-54	96	82.8	95.4	2.28157e-57	97	73.2	87.9	9.418e-51	96	80	90	5.38103e-52	90	78.3	89.1	1.06663e-50	88	80.3	90.8	6.15718e-53	91	65.4	87.5	5.81508e-45	87	66.2	87.5
	Another mRNA Export Factors	Hsa_CBP20	PSI-BLAST 2 iterations	100	100	5.79494e-66	100	98.1	99.4	4.76176e-65	100	88.4	92.9	5.11533e-62	99	86.7	94.7	1.35053e-61	96	80.7	92	2.04031e-58	96	82.8	92.1	2.72942e-58	97	72.7	84.7	4.63768e-55	96	80	90	1.93745e-56	90	76.1	87.3	9.24649e-55	91	80.3	88.7	2.84976e-57	91	62.1	80	6.41167e-49	93	62.8	80.7
	Another mRNA Export Factors	Hsa_CBP20	PSI-BLAST 3 iterations	100	100	5.6622e-58	100	98.1	99.4	3.56244e-57	100	88.4	92.9	7.64919e-54	99	85.5	93.4	4.17111e-55	97	80.7	92	2.66814e-52	96	83.3	92.7	6.24261e-52	96	72.7	84.7	1.13393e-48	96	79.4	89.4	2.82391e-50	90	76.1	87.3	3.1556e-49	91	80.3	88.7	1.08398e-51	91	62.1	80	1.2304e-43	93	62.8	80.7
	Another mRNA Export Factors	Hsa_CBP20	PSI-BLAST 5 iterations	100	100	6.46219e-49	100	98.1	99.4	1.59696e-48	100	78.3	88.2	1.30225e-46	97	85.5	93.4	7.34217e-48	97	80.1	91.4	7.81084e-46	97	83.3	92.7	2.14143e-45	96	73.3	85.6	3.73084e-42	94	77.2	86.9	4.31217e-44	93	76.1	87.3	1.24709e-43	91	77	86.2	1.12766e-45	97	62.1	80	4.21824e-39	93	62.8	80.7
	Another mRNA Export Factors	Hsa_CBP20	TBLASTN	39.7	64.4	6.82777e-09	47	98.1	99.4	8.62524e-74	100	78.8	88.5	2.97504e-58	100	86.7	94.7	3.24236e-65	96	37.2	55.1	2.32584e-08	50	71.6	84.3	8.42734e-32	86	73.2	85.2	3.539e-53	96	80	90	1.28227e-54	90	78.3	89.1	1.2544e-52	88	80.3	88.7	6.52847e-55	91	64.3	82.1	9.43752e-43	90	65	83.2
	Another mRNA Export Factors	Sce_Cbc2p	BLASTP BLOSUM62	62.8	79.6	7.66333e-39	54	62.8	79.6	7.69861e-39	54	60.7	80.4	1.30692e-38	54	58.9	78.6	5.31275e-37	54	57.5	80.5	8.77478e-37	54	58	78.6	4.50996e-36	54	60.3	78.5	1.56162e-40	58	50.7	72.4	4.81453e-39	73	55.5	79	2.07685e-38	57	60.5	79	6.11377e-40	57	47.6	70.3	1.25381e-36	70	47.6	70.3
	Another mRNA Export Factors	Sce_Cbc2p	BLASTP BLOSUM45	62.8	79.6	2.40528e-39	54	62.8	79.6	2.39451e-39	54	60.7	80.4	1.83845e-39	54	58.9	78.6	2.95616e-37	54	57.5	80.5	3.76822e-37	54	57.1	78.2	2.97636e-36	57	60.3	78.5	2.07923e-41	58	50.7	71.7	5.94912e-40	73	55.5	79.8	5.01349e-39	57	60	78.3	1.42995e-40	58	47.6	70.3	2.70661e-37	70	47.6	70.3
	Another mRNA Export Factors	Sce_Cbc2p	BLASTP PAM250	62.3	82.5	4.97104e-32	55	62.3	82.5	6.38743e-32	55	60.7	83.9	4.84021e-32	54	57.9	81.6	1.9869e-30	55	57	83.3	1.77423e-30	55	57	79.8	7.5789e-30	55	60.3	83.5	2.70807e-34	58	60.7	83.9	2.13865e-32	54	52.3	79.7	2.68701e-32	62	60	83.3	3.89857e-34	58	48.9	77.8	3.7131e-31	65	46.3	72.5
	Another mRNA Export Factors	Sce_Cbc2p	PSI-BLAST 2 iterations	50.7	68.5	3.33146e-51	70	50.7	69.2	1.20968e-50	70	51.8	71.2	8.33493e-53	67	51.1	70.5	1.79711e-51	67	49.3	71.3	3.97484e-51	65	49.6	70.1	4.66656e-50	66	51	68.5	1.86426e-50	72	49.7	71	2.71005e-52	75	48.6	70.7	9.48938e-52	67	53.6	71.7	2.13887e-53	66	46.9	69.4	1.72389e-48	71	46.9	69.4
	Another mRNA Export Factors	Sce_Cbc2p	PSI-BLAST 3 iterations	49.7	66.4	7.45941e-44	72	49.7	67.1	4.81695e-43	72	50.7	70.4	6.30993e-45	68	50.7	70	3.26629e-44	67	48.9	70.8	1.26352e-43	66	48.9	69.1	1.5858e-42	67	54.8	71.9	3.36212e-41	65	50	70.1	7.86153e-44	69	47.2	68.8	2.29112e-43	69	49.7	66.4	8.03614e-45	72	46.6	66.9	3.26858e-39	71	46.3	68.5
	Another mRNA Export Factors	Sce_Cbc2p	PSI-BLAST 5 iterations	15.8	34	1.46823e-40	98	15.8	33.5	2.25733e-40	98	16.7	34.5	4.56592e-40	98	14.8	33.5	3.77232e-38	98	16.8	35.2	6.17698e-39	94	16.3	35.7	1.42509e-38	94	16.4	33.8	1.29076e-35	100	17.7	33.3	1.07315e-36	95	46.6	67.8	6.10019e-34	70	16.8	34.6	2.46502e-36	92	13	30.5	8.12665e-36	96	11.7	31.1
	Another mRNA Export Factors	Sce_Cbc2p	TBLASTN	33.8	57.5	2.89581e-06	38	62.8	79.6	7.59688e-36	54	60.7	80.4	4.73888e-37	54	58.9	78.6	1.62633e-36	54	29.4	55.3	1.68271e-07	41	58.2	81	2.16826e-15	38	60.3	78.5	1.91419e-39	58	50.7	72.4	7.51806e-38	73	55.5	79	1.62987e-37	57	60.5	79	1.81121e-38	57	47.6	70.3	9.59641e-36	70	47.6	70.3
rRNA Export	Another mRNA Export Factors	Hsa_TAP	BLASTP BLOSUM62	100	100	0	100	91.1	95.2	0	100	83.7	93	3.49112e-37	14	62.4	77.9	0	100	62.8	78.3	0	100	65.8	83.4	0	79	34.6	55.2	4.16027e-93	97	39.9	55.8	6.49783e-93	93	36.6	57.5	6.00402e-77	85	40.8	60.8	3.13786e-92	81	31	53.8	8.82915e-55	79	30.1	54.8
	Another mRNA Export Factors	Hsa_TAP	BLASTP BLOSUM45	100	100	0	100	91.1	95.5	0	100	83.7	93	5.69254e-30	14	62.4	79.3	0	100	62.8	78.8	0	100	65.8	84.2	0	79	34.6	55.7	4.70891e-91	97	41.7	61.7	2.24801e-91	81	36.4	58.3	2.48224e-66	85	40.8	62.4	6.38908e-93	81	30.3	53.9	6.82461e-53	80	30.5	55.6
	Another mRNA Export Factors	Hsa_TAP	BLASTP PAM250	100	100	0	100	91.1	96.4	0	100	82.8	94.3	6.2005e-29	14	62.2	84.5	0	100	62.1	83.8	0	100	66.1	87	2.86936e-167	78	34.4	62.7	1.62434e-81	94	41.1	67.3	1.40323e-81	81	34.6	63.7	5.73915e-57	86	38.4	65.5	2.53061e-83	81	29.9	61.7	4.2719e-45	79	30.3	62.5
	Another mRNA Export Factors	Hsa_TAP	PSI-BLAST 2 iterations	100	100	0	100	91.1	95.2	0	100	83.7	93	8.44235e-31	14	62.4	77.9	0	100	62.3	77.7	0	100	65.8	83.4	0	79	33.9	54	3.53161e-158	97	38.8	54.6	1.04177e-151	98	33.5	53.5	1.24458e-141	97	35.6	52.6	7.51536e-148	100	29.7	53	1.30782e-127	79	29.3	53.2
	Another mRNA Export Factors	Hsa_TAP	PSI-BLAST 3 iterations	100	100	0	100	91	95	0	100	83.7	93	1.7879e-27	14	61.9	77.4	0	100	61.5	76.7	0	100	65.8	83.4	1.07544e-162	79	33.7	53.7	1.73124e-137	98	38.5	54.3	4.74706e-124	98	33.3	53.2	2.62295e-126	97	35.1	51.9	8.5372e-135	100	28.2	48.5	1.17919e-105	94	29.1	52.3
	Another mRNA Export Factors	Hsa_TAP	PSI-BLAST 5 iterations	100	100	1.31083e-170	100	91	95	2.63652e-165	100	15.3	27.9	1.49683e-55	76	61.4	76.9	7.8704e-144	100	61.5	76.7	4.45067e-140	100	65.8	83.4	3.61628e-114	79	33.1	52.7	3.29033e-100	98	35.9	51.7	3.2845e-90	99	31.8	51	7.83165e-85	97	34.4	51.3	1.93496e-94	100	26.4	47.2	1.13682e-78	94	25.5	46.2
	Another mRNA Export Factors	Hsa_TAP	TBLASTN	40.2	54.9	8.41886e-12	20	91.1	95.2	0	100	NC	NC	NC	NC	61.9	77.1	0	100	NC	NC	NC	NC	67.3	81	2.22846e-34	53	35.1	55	4.84273e-79	92	39.9	57.7	1.14065e-78	81	35.9	57.7	9.68523e-60	81	39	59.6	3.13906e-81	81	30.1	53	3.58849e-46	79	29.3	54
	Another mRNA Export Factors	Sce_Mex67p	BLASTP BLOSUM62	24	41.7	6.58411e-16	91	23.3	42.1	8.57202e-15	83	32.9	55.7	0.00195397	13	25.1	47.3	8.53932e-12	46	22.4	42.2	3.0696e-14	83	22.9	45	3.16815e-14	72	23	40.9	2.04784e-13	83	27.3	46.1	3.26558e-28	82	25.2	46.3	1.45528e-22	82	25.7	44.1	2.15141e-21	82	22.7	39.4	4.87614e-10	81	35.3	58.8
	Another mRNA Export Factors	Sce_Mex67p	BLASTP BLOSUM45	26.8	46.4	8.0934e-12	61	25.5	45.4	2.06898e-11	61	31.8	60.2	0.000870006	15	25.2	48.9	6.16354e-11	46	25.3	48.5	2.44301e-11	50	22.9	45.7	1.23526e-12	72	27.4	47.4	1.63059e-11	55	26.5	47.8	8.39644e-25	82	25	47.4	4.23389e-18	82	25.5	45.3	6.48045e-18	82	25.7	47.5	7.90429e-09	44	35.3	61.2
	Another mRNA Export Factors	Sce_Mex67p	BLASTP PAM250	24.6	56.5	7.92926e-08	46	25.6	53.8	2.82353e-07	46	32.1	64.2	0.406542	14	23.8	52.7	2.96221e-05	46	23.5	53.6	1.4933e-08	48	22.3	56	4.76646e-09	53	24.9	52.6	8.05677e-08	64	24.3	50.4	7.54454e-14	82	22.2	53	7.11566e-14	82	24.5	49.2	2.98485e-14	82	24.5	54.7	7.53139e-06	44	21.7	53.3
	Another mRNA Export Factors	Sce_Mex67p	PSI-BLAST 2 iterations	21	39.8	3.26369e-134	98	21.2	39	9.87783e-130	98	23.3	43.4	4.59569e-17	27	18.9	38.1	1.79798e-119	94	19.8	39.1	7.14999e-119	91	19.1	38.7	4.75317e-111	92	19.3	35.4	7.54829e-89	91	23.5	41.5	1.05417e-100	90	23.3	42.6	1.66507e-104	91	22.5	40.6	6.48905e-98	94	20.3	35.9	7.11875e-86	91	17.8	35
	Another mRNA Export Factors	Sce_Mex67p	PSI-BLAST 3 iterations	20.3	38.8	7.19364e-136	98	20.5	37.9	1.10729e-132	98	16.9	35.2	1.18216e-32	44	17.8	37.2	8.26337e-119	97	18.8	38.5	1.56151e-123	97	17.8	36.7	2.31456e-112	94	18.3	34.1	4.19817e-92	97	21.6	39.5	1.97213e-92	96	21.1	40.8	3.14019e-97	96	21.3	39.8	2.26581e-95	96	18.3	34.2	5.22186e-84	95	16.9	34.4
	Another mRNA Export Factors	Sce_Mex67p	PSI-BLAST 5 iterations	20.3	39	1.11598e-97	98	20.3	37.8	9.03014e-97	98	13.4	31.6	8.58426e-52	77	17.2	37	2.07565e-87	100	19	38.5	7.09694e-90	97	17.5	36.7	5.00747e-78	98	18.1	34.7	5.26672e-67	99	21.2	39.7	4.94657e-66	96	21	40.8	3.14301e-74	97	20.2	38.8	2.17707e-69	96	18.4	33.3	9.21235e-63	95	16.9	34.2
	Another mRNA Export Factors	Sce_Mex67p	TBLASTN	28	53.8	0.250587	16	23.1	41	8.21185e-11	83	NC	NC	NC	NC	25.2	47.4	3.54695e-11	46	34.5	53.6	0.00842977	14	29.7	53.8	0.392236	15	25.9	44.9	1.1138e-10	46	26.3	45.1	1.70297e-22	82	22.8	43.9	1.8038e-18	82	23.9	42.9	9.23328e-16	82	25.7	44.9	6.79153e-08	44	27.5	45.8
	Another mRNA Export Factors	Hsa_p15	BLASTP BLOSUM62	100	100	2.21261e-80	100	98.6	100	1.0533e-79	100	81.3	94.2	2.21124e-67	99	70.7	82.1	1.59635e-57	100	70.6	84.4	7.81023e-44	78	71.6	87.3	9.91454e-56	96	34.8	56.8	1.98341e-22	94	45.1	63.9	2.49613e-33	95	41.4	61.7	3.90956e-29	95	45.1	64.7	1.24549e-33	95	29.9	56.7	1.43145e-15	91	31.5	58.3
	Another mRNA Export Factors	Hsa_p15	BLASTP BLOSUM45	100	100	6.93277e-81	100	98.6	100	3.60944e-80	100	81.3	94.2	4.10911e-68	99	70.7	84.3	1.44599e-58	100	70.6	84.4	2.455e-44	78	71.6	87.3	3.40781e-56	96	34.8	58.3	5.21863e-22	94	45.1	64.7	2.04415e-33	95	41.4	62.4	4.54184e-29	95	45.1	65.4	4.76108e-34	95	29.3	54.9	1.35338e-15	95	31.5	59.1
	Another mRNA Export Factors	Hsa_p15	BLASTP PAM250	100	100	1.41874e-59	100	98.6	100	1.60694e-59	100	81.3	95.7	7.98388e-53	99	70.7	87.9	6.5401e-46	100	70.6	87.2	2.17664e-33	78	71.6	88.8	1.82349e-43	96	34.4	65.6	5.18291e-18	91	45.1	70.7	1.43495e-27	95	40.6	71.4	2.23042e-25	95	45.1	72.2	2.36914e-27	95	29.9	60.6	1.04809e-14	91	31.5	59.1
	Another mRNA Export Factors	Hsa_p15	PSI-BLAST 2 iterations	100	100	6.316e-56	100	98.6	100	8.18092e-56	100	81.3	94.2	4.11253e-53	99	71.2	82.7	7.60439e-51	99	29.5	48.4	1.86247e-35	87	71.6	86.6	6.27575e-47	96	34.8	56.8	1.34399e-37	94	45.1	63.9	1.44638e-41	95	41.4	61.7	1.36216e-36	95	45.1	64.7	7.15911e-41	95	29.3	53.4	1.782e-33	95	30.1	56.4
	Another mRNA Export Factors	Hsa_p15	PSI-BLAST 3 iterations	100	100	1.08724e-45	100	98.6	100	1.3395e-45	100	81.3	94.2	7.62916e-44	99	71.2	82.7	9.61047e-42	99	26	44.9	2.70545e-35	91	70.9	86.6	1.52051e-37	96	26.8	44.1	3.47501e-34	91	45.1	63.9	1.08031e-33	95	26.9	42.3	7.90957e-34	93	44.8	64.2	4.02643e-33	96	28.9	53.3	5.49148e-29	96	29.6	56.3
	Another mRNA Export Factors	Hsa_p15	PSI-BLAST 5 iterations	100	100	1.07043e-40	100	98.6	100	1.24397e-40	100	81.3	94.2	3.98509e-38	99	71.2	82.7	7.55115e-38	99	26.3	39.8	9.9427e-34	95	25.7	40.4	4.037e-35	97	26.4	40.3	7.87135e-33	92	46	64.2	6.60282e-33	98	26.3	41.6	4.99693e-34	98	44.4	63.7	3.03262e-31	96	28.9	53.3	7.8588e-29	96	29.6	56.3
	Another mRNA Export Factors	Hsa_p15	TBLASTN	42.9	64.3	1.4273	20	98.6	100	5.40996e-78	100	69.9	82.4	8.50358e-22	97	70.7	82.1	3.29702e-57	100	70.6	84.4	9.14173e-48	78	66.3	85.3	4.46915e-36	68	34.8	56.8	9.4e-22	94	45.1	63.9	3.44817e-32	95	41.4	61.7	1.53462e-28	95	45.1	64.7	3.81146e-32	95	29.9	56.7	9.56471e-15	91	31.5	58.3
	Another mRNA Export Factors	Sce_Mtr2p	BLASTP BLOSUM62	32.1	48.8	1.42355	46	29.8	50	1.93589	46	32.2	47.8	1.47501	49	39	48.8	1.32279	22	31.7	49.2	5.83064	34	39.4	54.5	1.052	18	34.8	67.4	0.296173	25	32.8	41.4	6.27132	32	29.8	47.6	5.48026	46	56	60	2.55556	14	31	57.1	0.332761	23	33.3	60
	Another mRNA Export Factors	Sce_Mtr2p	BLASTP BLOSUM45	25	50	1.31446	33	32.7	55.8	3.89203	28	26.9	48.1	2.927	28	39	48.8	0.352921	22	31.1	46.7	3.29387	24	39.4	54.5	1.90685	18	34.8	67.4	0.120607	25	32.8	46.6	3.89334	32	18.9	45.9	1.08497	40	27	44.4	3.62213	34	31	59.5	0.248722	23	33.3	60
	Another mRNA Export Factors	Sce_Mtr2p	BLASTP PAM250	NC	NC	NC	NC	NC	NC	NC	NC	22.2	63.5	0.082625	34	32.6	55.8	1.21668	23	28.1	59.6	6.21989	31	27.5	53.6	5.17678	38	15.7	48.3	4.77175	48	24.5	51	0.634313	78	22	68	0.173897	27	35	80	0.934427	11	23.5	62.7	4.86974	28	31.6	60.5
	Another mRNA Export Factors	Sce_Mtr2p	PSI-BLAST 2 iterations	21.7	39.1	2.99741	38	NC	NC	NC	NC	17.7	32.9	0.196219	89	12.6	37.8	2.60163e-05	60	41.2	52.9	0.38164	18	18.6	46.5	1.15544	23	22.8	38.6	0.978578	31	14.9	32.2	1.1926e-05	66	18.1	34.7	0.00500533	78	16	32.1	0.000122736	58	28.1	46.9	1.05454	17	25	42.3
	Another mRNA Export Factors	Sce_Mtr2p	PSI-BLAST 3 iterations	10	30.8	1.07583e-11	65	10	30.8	5.74653e-12	65	10	29.2	8.32413e-12	65	10	30.8	1.64828e-13	65	11.5	32.7	2.69492e-09	57	11.9	30.5	2.66574e-11	64	11.8	24.3	2.9495e-10	74	14.9	32.2	1.16967e-31	66	16.5	33.9	5.82255e-16	66	14.2	31.7	1.56454e-18	65	14.2	30	4.32931e-09	65	13.9	28.7
	Another mRNA Export Factors	Sce_Mtr2p	PSI-BLAST 5 iterations	15.1	32.8	1.3647e-34	65	14.7	31	8.46342e-38	70	16	28.2	2.71083e-34	71	16	29	5.55155e-35	71	11.8	29.4	1.81213e-34	65	14.5	27.5	2.24673e-34	71	14.7	29.5	3.4718e-32	70	20.2	33.9	4.72406e-31	67	17.8	30.2	5.81033e-32	70	15.2	34.4	2.87411e-30	68	17.9	35	8.00116e-29	67	16.1	33.1
	Another mRNA Export Factors	Sce_Mtr2p	TBLASTN	25	48.3	2.26616	33	31.4	58.6	0.462262	38	35.7	54.8	3.13113	23	33.3	63	1.34687	15	26.5	44.9	5.44009	27	NC	NC	NC	NC	34.8	67.4	1.45693	25	32.6	41.9	3.97603	47	NC	NC	NC	NC	NC	NC	NC	NC	NC	NC	NC	NC	34.1	58.5
	rRNA Export	Hsa_RAN	BLASTP BLOSUM62	100	100	2.49182e-127	100	100	100	2.20745e-127	100	98.6	99.5	2.12046e-126	100	97.7	98.1	5.47546e-125	100	94.9	96.7	1.37777e-120	99	94.1	96.1	3.37238e-113	95	85.4	91.2	9.21671e-104	95	91.3	93.2	1.75612e-110	95	87	91.7	4.96352e-111	100	90.8	94.2	2.86917e-111	95	91.8	95.9	2.45423e-106	90	91.8	95.9
	rRNA Export	Hsa_RAN	BLASTP BLOSUM45	100	100	1.5371e-128	100	100	100	1.36126e-128	100	98.6	100	1.66421e-127	100	97.7	99.1	5.75496e-126	100	94.9	96.7	1.12717e-121	99	94.1	96.1	3.53521e-114	95	85.4	91.7	4.01309e-104	95	91.3	93.2	3.01717e-111	95	87	91.7	1.58955e-111	100	90.8	94.2	3.70797e-112	95	91.8	95.9	3.14506e-107	90	91.8	95.9
	rRNA Export	Hsa_RAN	BLASTP PAM250	100	100	4.72742e-100	100	100	100	4.11239e-100	100	98.6	100	9.62469e-100	100	97.7	99.5	8.7897e-99	100	94.9	97.2	7.28282e-96	99	94.1	96.6	3.02081e-90	95	85.4	93.2	1.8008e-83	95	91.3	94.7	1.8851e-87	95	87	93.5	1.47705e-88	100	87.5	92.1	1.7929e-88	100	87.3	93.2	8.05335e-87	95	87.3	93.2
	rRNA Export	Hsa_RAN	PSI-BLAST 2 iterations	100	100	9.51153e-101	100	100	100	8.42607e-101	100	98.6	99.5	1.41521e-100	100	97.7	98.1	4.97463e-100	100	94.9	96.7	2.67388e-96	99	94.6	96.1	4.49222e-92	94	81.9	88.4	4.03901e-90	100	88.4	90.3	9.34013e-91	100	87	91.7	2.44821e-92	100	87.5	91.7	3.54337e-92	100	87.3	92.2	2.56434e-88	95	87.3	92.2
	rRNA Export	Hsa_RAN	PSI-BLAST 3 iterations	100	100	3.89814e-96	100	100	100	3.45328e-96	100	98.6	99.5	4.82734e-96	100	97.7	98.1	5.50118e-96	100	94.4	96.3	2.32141e-92	100	94.6	96.1	6.81714e-90	94	81.9	88.4	5.97612e-89	100	88.4	90.3	3.95436e-89	100	87	91.7	4.03856e-90	100	87.5	91.7	4.47416e-91	100	30	51	6.36113e-89	93	30	51
	rRNA Export	Hsa_RAN	PSI-BLAST 5 iterations	28.1	47.3	1.72073e-94	94	28.1	47.3	1.52436e-94	94	28.1	47.3	5.74978e-95	94	27.1	47.3	1.05395e-95	94	27.2	47	1.67455e-94	94	27.9	47.3	5.08002e-95	93	27.5	47.5	3.1631e-94	94	27.2	48	5.74589e-93	94	27.6	48.8	3.70965e-93	94	26.6	48.8	7.61802e-95	94	29.1	49.8	1.04602e-97	94	29.1	49.8
	rRNA Export	Hsa_RAN	TBLASTN	84.2	89.2	2.19922e-101	56	100	100	4.19641e-126	100	98.6	99.5	3.89671e-125	100	97.6	98.1	7.87447e-121	97	33.9	59.1	4.19045e-24	79	94.5	96.3	2.49295e-82	76	85.4	91.2	4.77587e-103	95	91.3	93.2	6.95485e-110	95	87	91.7	3.1426e-110	100	90.8	94.2	2.0879e-109	95	91.8	95.9	1.89476e-105	90	91.8	95.9
	rRNA Export	Sce_Gsp1p	BLASTP BLOSUM62	83	89.2	1.39972e-102	97	83	89.2	1.23973e-102	97	83	89.6	5.16448e-103	97	83	89.6	1.00033e-103	97	82.4	90.7	2.79188e-101	93	81.1	89.3	9.52074e-100	94	78.8	89.2	7.612e-98	93	79.6	90	2.43396e-102	96	79.3	90.9	3.09282e-101	95	79.1	88.4	1.98996e-101	98	83.8	93.9	4.97589e-101	90	83.8	93.9
	rRNA Export	Sce_Gsp1p	BLASTP BLOSUM45	83	89.6	1.57814e-103	97	83	89.6	1.39702e-103	97	83	89.6	4.82432e-104	97	83	90.6	9.71561e-105	97	82.4	91.2	2.25871e-102	93	81.1	89.3	8.45276e-101	94	78.8	89.2	2.46712e-98	93	79.6	90	6.84301e-103	96	79.3	90.9	8.28264e-102	95	79.1	88.4	2.6423e-102	98	83.3	93.4	6.41469e-102	90	83.3	93.4
	rRNA Export	Sce_Gsp1p	BLASTP PAM250	83.9	92.2	1.9232e-83	94	83.9	92.2	1.70449e-83	94	83.9	92.2	1.03696e-83	94	83.9	92.7	4.40084e-84	94	82	91.2	5.43496e-83	94	80.7	91.3	1.84334e-81	95	78.4	92.6	8.48488e-79	93	79.2	92	3.8699e-82	97	77.1	90.2	1.21598e-81	98	77.9	90.6	2.79096e-82	97	81.3	94.6	3.12617e-83	93	81.3	94.6
	rRNA Export	Sce_Gsp1p	PSI-BLAST 2 iterations	81.2	87.3	4.20526e-92	97	81.2	87.3	3.72458e-92	97	81.2	87.8	1.63125e-92	97	81.2	87.8	5.57243e-93	97	79.8	87.8	2.83513e-91	97	81.8	89.7	1.37299e-88	93	78.4	88.7	4.49276e-89	93	79.2	89.6	1.05592e-90	97	77.8	89.2	3.41502e-90	97	77.9	88.7	1.98735e-91	97	80.5	90.7	1.69474e-89	94	80.5	90.7
	rRNA Export	Sce_Gsp1p	PSI-BLAST 3 iterations	80.2	86.6	2.45642e-92	99	80.2	86.6	2.17564e-92	99	80.2	87.1	1.4104e-92	99	80.2	87.1	3.3937e-93	99	79.8	87.8	6.7839e-91	97	29.1	49	1.11013e-89	89	78.4	88.7	1.50095e-88	93	79.2	89.6	6.01896e-89	97	76.5	88	1.12234e-88	99	77	87.6	2.85933e-90	99	29.9	50.7	2.80829e-90	92	29.9	50.7
	rRNA Export	Sce_Gsp1p	PSI-BLAST 5 iterations	30.2	50.3	5.07056e-92	91	30.2	50.3	4.49097e-92	91	30	50	1.76472e-92	91	29.1	48.2	6.02837e-93	91	28.4	48.5	3.80906e-92	89	29.7	49.5	3.50392e-92	88	29.7	50.3	7.25023e-91	89	28.6	51.5	1.49191e-90	89	28.9	50	6.79124e-91	93	26.7	49	1.53942e-92	92	29.6	50.2	2.3326e-93	93	29.7	50.5
	rRNA Export	Sce_Gsp1p	TBLASTN	74.4	83.3	2.70865e-72	41	87.7	93	1.31968e-93	85	88.6	93.5	1.72913e-93	84	88	92.9	1.45724e-94	84	37.6	58.8	4.34186e-24	75	89.1	94.2	1.59659e-64	63	83.4	90.9	6.54109e-87	80	85.8	92.9	1.02858e-93	84	86.1	93.9	1.28597e-92	82	85.3	92.4	1.10802e-92	84	89.4	95.5	3.1401e-95	82	89.4	95.5
	rRNA Export	Hsa_XPO1	BLASTP BLOSUM62	100	100	0	100	98	98.8	0	100	98.6	99.2	0	100	26.1	53.8	4.31021e-11	19	96.3	97.7	0	100	95.5	97.7	0	100	81	90.1	0	100	71.6	83.3	0	99	70.9	82.9	0	100	76.5	87	0	100	52.2	71.1	0	99	52.3	70.9
	rRNA Export	Hsa_XPO1	BLASTP BLOSUM45	100	100	0	100	98	99	0	100	98.6	99.3	0	100	32.1	58.9	9.0811e-11	10	96.3	97.8	0	100	95.5	97.8	0	100	81	90.4	0	100	71.3	83.5	0	99	71	83.7	0	100	76.6	87.8	0	100	52.2	72.2	0	99	52.3	72.5
	rRNA Export	Hsa_XPO1	BLASTP PAM250	100	100	0	100	98	99.3	0	100	98.6	99.6	0	100	26.6	61.3	4.4737e-11	19	96.3	99.1	0	100	95.5	98.9	0	100	81.2	93.3	0	100	71.1	86.4	0	99	71	86.7	0	99	76.5	90	0	99	52.1	77.6	0	99	52.4	77.6
	rRNA Export	Hsa_XPO1	PSI-BLAST 2 iterations	100	100	0	100	98	98.8	0	100	98.6	99.2	0	100	17.1	34.5	4.22852e-50	83	96.3	97.7	0	100	95.5	97.7	0	100	81	90.1	0	100	71.3	83	0	99	70.8	82.9	0	100	76.3	86.8	0	100	51.9	70.2	0	99	52.3	70.7
	rRNA Export	Hsa_XPO1	PSI-BLAST 3 iterations	100	100	0	100	98	98.8	0	100	98.6	99.2	0	100	15.2	32.2	1.0535e-83	92	96.3	97.7	0	100	95.5	97.7	0	100	81	90.1	0	100	71.3	83	0	99	70.8	82.9	0	100	76.2	86.4	0	99	51.8	70.1	0	99	52.2	70.5
	rRNA Export	Hsa_XPO1	PSI-BLAST 5 iterations	100	100	0	100	98	98.8	0	100	98.6	99.2	0	100	14.1	31.7	2.91383e-82	93	96.3	97.7	0	100	95.5	97.7	0	100	80.9	89.9	0	100	71.3	83	0	99	70.6	82.8	0	100	76.1	86.4	0	99	51.2	69.4	1.21162e-177	99	51.6	70.2
	rRNA Export	Hsa_XPO1	TBLASTN	100	100	0	100	98	98.8	0	100	94.6	96.5	6.09773e-60	92	26.1	53.8	4.66344e-11	19	22.4	47	0.0220296	13	87.4	92.4	2.50257e-106	62	81	90.1	0	100	71.6	83.3	0	99	70.8	82.9	0	100	76.5	87	0	100	52.2	71.1	0	99	52.3	70.9
	rRNA Export	Sce_Crm1p	BLASTP BLOSUM62	47	66.9	0	100	47.4	66.9	0	100	47.3	67	0	100	21.1	50.5	8.24254e-08	19	47.7	67.1	0	100	47.1	67	0	100	46.3	66	0	100	43.7	64.5	0	100	43	63.8	0	100	45.7	64.9	0	100	42.5	63.2	0	99	42.2	62.8
	rRNA Export	Sce_Crm1p	BLASTP BLOSUM45	47	68.1	0	100	47.4	68	0	100	47.3	68	0	100	21.1	52.9	2.86759e-07	19	47.7	68.1	0	100	47.1	68	0	100	46.3	67.1	0	100	43.7	65.3	0	100	43.2	65.1	0	100	45.9	66.2	0	100	42.6	64.2	0	99	42.2	64
	rRNA Export	Sce_Crm1p	BLASTP PAM250	46.6	72.4	0	100	46.9	72.4	0	100	46.9	72.2	0	100	21.8	60.9	1.10966e-09	19	47.3	72.3	0	100	46.6	72.1	0	100	45.8	71.6	0	100	43.5	70.4	0	100	42.6	69.4	0	100	45.9	70.6	0	100	41.9	67.8	0	99	41.9	67.5
	rRNA Export	Sce_Crm1p	PSI-BLAST 2 iterations	46.8	66.6	0	100	47.1	66.6	0	100	47	66.7	0	100	17.8	44.3	5.82832e-48	32	47.5	66.8	0	100	46.8	66.8	0	100	45.8	65.3	0	100	43.3	64.2	0	100	42.6	63.4	0	100	45.3	64.4	0	100	40.9	61.9	0	99	41.1	61.6
	rRNA Export	Sce_Crm1p	PSI-BLAST 3 iterations	46.7	66.5	0	100	47	66.5	0	100	47	66.6	0	100	14.3	31.9	3.49777e-66	94	47.4	66.7	0	100	46.7	66.7	0	100	45.6	65.3	0	100	43.3	64.2	0	100	42.4	63.3	0	100	45.3	64.5	0	100	40.9	62	0	99	41.1	61.6
	rRNA Export	Sce_Crm1p	PSI-BLAST 5 iterations	46.3	66.1	0	100	46.7	66.1	0	100	46.6	66.2	0	100	12.8	29.5	9.88864e-72	94	47	66.3	0	100	46.5	66.3	0	100	45.6	65.3	0	100	42.9	63.6	0	100	42.1	62.7	0	100	45.3	64.4	0	100	40.3	61.1	1.10795e-172	100	40.7	61.2
	rRNA Export	Sce_Crm1p	TBLASTN	47	66.9	0	100	47.4	66.9	0	100	54.5	75.6	6.35897e-18	38	21.1	50.5	1.6772e-07	19	24.4	45.3	8.77901	8	45.9	67.2	1.58922e-51	54	46.3	65.9	0	100	43.8	64.1	0	100	42.9	63.6	0	100	45.6	64.8	0	100	42	62.6	0	99	41.8	62.2
	rRNA Export	Hsa_ZNF622	BLASTP BLOSUM62	100	100	0	100	82.8	88.9	0	100	69.8	82.8	2.55272e-130	69	70	81.3	0	100	62.7	74.7	5.54354e-164	100	74.3	84.5	1.42638e-100	47	45	63.2	7.98912e-108	100	45.9	62.7	1.4944e-65	78	51.2	70.9	7.0253e-62	67	46.9	64.4	9.26971e-68	85	30.4	45.6	4.27941e-49	97	31.5	46
	rRNA Export	Hsa_ZNF622	BLASTP BLOSUM45	100	100	0	100	82.8	88.9	0	100	69.8	83.1	3.8972e-131	69	70.2	82	0	100	62.7	75.6	4.73888e-164	100	74.3	84.5	5.5429e-100	47	45.6	64.7	3.04889e-107	100	47.8	67.4	2.86594e-66	71	53.2	71.3	9.6465e-25	20	47.8	67.4	1.05202e-68	82	31.5	50.3	7.34666e-35	97	39.9	59.1
	rRNA Export	Hsa_ZNF622	BLASTP PAM250	100	100	0	100	82.6	91.2	1.5028e-178	100	70.5	86.1	1.54665e-105	70	69.6	84.7	2.67968e-161	100	62.9	78.9	2.56209e-135	100	74.3	87.2	1.44983e-84	47	42.9	68.9	1.11749e-94	100	47.2	70.4	9.79062e-57	71	49.8	72.3	8.60188e-51	68	44.7	69.5	4.1087e-56	83	30.5	56.8	5.9631e-32	97	30.5	56.8
	rRNA Export	Hsa_ZNF622	PSI-BLAST 2 iterations	100	100	0	100	80.3	86.8	2.67466e-172	100	69.8	82.8	6.6909e-107	69	70.2	82	7.7035e-156	100	61.7	74.3	9.40722e-144	100	59.2	72.2	1.48102e-134	100	43.9	61.3	2.94028e-122	100	37.7	52.6	1.02766e-110	100	33.5	54.3	2.20203e-83	86	38.2	55.5	3.86643e-82	100	28.4	44.4	1.57087e-72	98	27.7	45.3
	rRNA Export	Hsa_ZNF622	PSI-BLAST 3 iterations	100	100	5.69264e-132	100	80.1	86.6	5.97986e-126	100	69.5	82.5	2.90426e-74	69	69.4	81.6	3.29896e-112	100	61.7	74.5	4.05879e-103	100	56.4	68	2.19238e-100	100	39.9	58.4	2.54948e-91	100	35	50.7	3.02064e-70	100	33.6	53.8	3.26422e-73	86	38.2	54.6	3.17223e-69	100	27.1	42.4	3.62473e-61	98	29.3	46.4
	rRNA Export	Hsa_ZNF622	PSI-BLAST 5 iterations	9.8	21.9	8.23083e-179	99	9	20.9	8.57427e-173	98	12.7	24.7	1.55309e-127	99	10.4	23.7	1.37438e-134	98	9.8	23.5	1.10195e-163	98	10.3	22.7	2.84259e-120	100	10.2	21.5	2.23261e-112	99	8.5	20.6	1.17207e-107	99	9.5	21.2	4.04528e-105	97	11	22.8	2.80349e-116	99	8.9	20.4	2.96514e-58	92	8.5	21.4
	rRNA Export	Hsa_ZNF622	TBLASTN	80.8	87.4	5.19606e-79	32	82.2	87.8	0	100	32.2	55.9	0.38408	12	67.9	78.8	1.39991e-174	100	56	70.3	9.29118e-46	49	65.8	76.9	5.43847e-57	76	53.7	72.2	6.82195e-65	70	49.7	68.1	1.96481e-58	67	51.2	70.9	1.27404e-55	67	48.2	66.8	6.11009e-60	76	38.1	57.5	4.08288e-33	67	38.4	57.5
	rRNA Export	Sce_Rei1p	BLASTP BLOSUM62	44.8	62	3.679e-32	56	39.4	57.9	1.38377e-32	74	51.1	69.3	1.01966e-19	35	39.9	57.7	6.48334e-33	73	36.6	56	1.76524e-45	89	41.7	63	4.49825e-33	65	41.7	60.5	7.45952e-33	69	33.8	51.2	9.94841e-40	99	36	52.3	4.72147e-44	98	34.8	51.9	6.06764e-46	98	34.4	53.2	1.00804e-41	96	31.2	52.9
	rRNA Export	Sce_Rei1p	BLASTP BLOSUM45	46.2	64.7	7.97889e-33	56	42.9	62.3	5.55395e-33	59	51.1	70.1	7.79531e-21	35	39.9	58	2.4396e-33	73	39.8	58.5	5.61289e-33	75	42.5	64.6	9.21257e-34	65	40.6	60.9	6.25133e-33	69	33.5	51.7	6.01217e-40	98	39.3	57.8	1.74039e-29	77	36.7	54.2	3.33172e-46	84	32.5	52.9	1.06014e-40	96	31.2	53.7
	rRNA Export	Sce_Rei1p	BLASTP PAM250	41.5	67.1	3.30204e-29	60	39.2	62.3	1.42646e-29	67	50.7	75.4	2.20179e-17	34	44.2	68.8	1.48639e-29	59	36.9	62.7	2.78666e-29	75	44.8	71.1	2.58643e-29	59	40.4	64.3	6.47524e-28	69	32.3	58.8	9.82561e-34	83	34.5	58.3	8.30664e-33	98	33.7	59.7	1.91409e-39	85	31.6	56.1	2.889e-37	91	29.3	56.1
	rRNA Export	Sce_Rei1p	PSI-BLAST 2 iterations	27.2	44.6	2.73585e-64	99	26.8	45.6	1.12696e-67	98	31.5	50.2	1.97094e-37	60	33	52.2	1.29489e-81	98	35.2	54.4	1.47279e-83	98	28.5	49.7	1.39533e-59	98	26.5	46.5	1.16737e-59	98	28.9	46	3.84446e-85	98	32.4	50.3	3.3598e-84	98	32.2	49.2	5.40403e-89	99	29	47.5	7.61125e-79	97	26.9	47.3
	rRNA Export	Sce_Rei1p	PSI-BLAST 3 iterations	26.7	43.3	2.06675e-63	99	26.2	44.1	6.5693e-69	99	29.3	46	5.60272e-41	61	31.9	50.5	7.96799e-69	98	29.7	47.3	7.54722e-69	98	27.4	48.3	7.24747e-56	98	26.2	46.3	8.31592e-60	99	28.7	46	8.76975e-71	98	31.6	48.4	4.09677e-72	98	31.7	48.5	3.89995e-73	99	29	47.3	4.38235e-65	97	26.6	46.7
	rRNA Export	Sce_Rei1p	PSI-BLAST 5 iterations	12.9	23.3	3.61409e-105	73	12.2	23.7	6.05644e-103	73	9.8	25.1	2.44598e-92	73	11.5	22	1.96795e-99	73	11.8	23	2.91402e-112	73	10	23.4	7.71333e-84	74	9.4	22.2	1.74579e-75	73	11.8	26.4	1.3784e-77	75	10.1	25	4.62666e-68	73	10.7	24.9	1.47378e-75	74	10.9	25.3	1.52926e-54	77	11.6	23.6
	rRNA Export	Sce_Rei1p	TBLASTN	36.4	55.7	5.78218e-12	22	43.9	63.2	2.38939e-29	54	NC	NC	NC	NC	44	63.1	8.27121e-32	57	39.6	57.5	2.22537e-16	27	42	62.1	4.83726e-16	62	43.2	62.1	1.78647e-31	62	39.6	58.3	4.16127e-27	72	42.9	58.6	4.38196e-28	69	40.1	58.1	2.2562e-27	69	38.4	56.8	1.37661e-25	69	35.8	57.6
		Hsa-no ortholog
	rRNA Export	Sce_Arx1p	BLASTP BLOSUM62	23.2	42	2.5355e-13	65	23.2	41.8	1.5969e-13	65	22.8	40.4	2.27495e-12	55	22	40.7	1.58982e-13	64	22.5	41	1.77659e-16	64	21.8	39.5	2.41644e-14	64	27.8	42.2	3.17743e-10	30	21.2	37.5	1.55626e-10	63	25.5	43.8	4.75274e-13	40	26.4	40	1.05706e-13	40	27.1	44.4	7.00849e-12	36	27.1	42.5
	rRNA Export	Sce_Arx1p	BLASTP BLOSUM45	29.4	49.5	1.70151e-10	33	30.4	49.5	1.0077e-10	33	31.9	48.9	4.39637e-10	23	28.3	48.4	1.03923e-11	31	28.8	47.8	1.54237e-13	31	28.4	47	3.39314e-12	31	28.9	43.9	3.76038e-09	30	23.2	40.4	1.64361e-07	38	25.5	43.8	2.38665e-10	40	29.5	44.8	1.28783e-11	31	27.1	45.3	5.30509e-11	36	28.3	44.5
	rRNA Export	Sce_Arx1p	BLASTP PAM250	27.7	52.2	1.15143e-06	31	28.3	52.2	8.38367e-07	31	31.1	51.9	3.6222e-06	23	27.7	53.8	1.04034e-08	31	29.3	53.3	1.59016e-10	31	29.5	54.1	7.82824e-10	31	24.8	47.8	5.15167e-08	38	21.7	45.9	9.14241e-05	41	26.8	53	6.19229e-06	28	25	47.2	8.2238e-09	42	27.8	54.5	2.96299e-09	47	28.7	50.3
	rRNA Export	Sce_Arx1p	PSI-BLAST 2 iterations	20.5	37.9	6.69086e-93	82	20.7	37.9	1.3324e-93	82	21.1	37.5	1.4085e-85	74	20.3	37.9	4.02274e-94	82	21.6	37.4	2.34691e-94	82	20.5	36.5	3.21984e-91	80	18.8	33.7	9.133e-83	76	18.4	34.3	2.35424e-81	83	19.5	35	2.85096e-80	80	19.3	34.4	3.87348e-83	82	19	33.4	1.23345e-78	75	18.7	31.8
	rRNA Export	Sce_Arx1p	PSI-BLAST 3 iterations	20.1	36.5	2.8886e-96	82	20.3	36.5	9.81188e-97	82	20	35.2	1.73896e-90	74	19.3	36.1	9.76553e-98	82	20.9	35.6	1.62976e-98	81	19.5	35.5	1.04673e-94	82	18.2	34.3	6.66201e-90	83	17.2	31.3	3.79722e-85	84	18.4	33.7	7.57962e-87	82	18.8	33.7	1.22703e-89	84	17.2	32	4.28039e-87	81	17.3	30.9
	rRNA Export	Sce_Arx1p	PSI-BLAST 5 iterations	12.2	23.7	1.19765e-92	77	12	23.3	1.68041e-92	77	11.3	22.7	4.82218e-93	77	11.5	23.1	7.57029e-94	77	20.2	34.5	1.03443e-93	82	12.2	25.7	7.38988e-97	77	11.3	22.4	9.17913e-88	77	10.9	23.5	8.06702e-86	77	10.7	23.5	1.51934e-86	77	17.8	33.3	6.70199e-85	86	17.2	31.8	1.86581e-83	81	12.8	25.6
	rRNA Export	Sce_Arx1p	TBLASTN	NC	NC	NC	NC	23.2	41.8	4.19187e-11	65	NC	NC	NC	NC	22	40.7	3.83873e-13	64	35.7	61.9	1.28546	7	30	49.1	2.60116	19	27.8	43.3	1.81534e-09	30	21.2	37.5	2.27934e-09	63	25.5	43.8	3.33621e-12	40	26.4	40	6.21784e-12	40	27.1	44.4	6.06285e-11	36	27.1	42.5
		Hsa-no ortholog
	rRNA Export	Sce_Alb1p	BLASTP BLOSUM62	NC	NC	NC	NC	29.1	54.5	4.31434	31	34.6	50	2.19791	30	31.8	56.1	2.24018	38	26.2	49.5	2.89252	59	34.5	48.3	0.0969719	33	25	43.8	0.895582	46	46.2	64.1	1.0944	22	28.4	45.1	1.49222	58	27.1	49.2	2.64957	34	28	44	2.9882	29	28.3	54.7
	rRNA Export	Sce_Alb1p	BLASTP BLOSUM45	32.8	51.7	6.513	33	24.4	42.7	0.994499	47	25	47.1	0.0558807	59	22.9	38.6	1.11791	80	26.7	40	2.96225	43	28.9	53.3	3.75435	26	30.2	47.2	1.8061	30	31	43.7	0.325097	41	25.2	43	0.227996	77	25.5	45.1	0.4855	58	29.7	59.4	0.619049	37	28.3	54.7
	rRNA Export	Sce_Alb1p	BLASTP PAM250	NC	NC	NC	NC	NC	NC	NC	NC	28.4	63.7	0.197145	58	28.2	62	0.194354	41	27.9	72.1	0.591202	25	27.6	70.7	0.2213	33	20.9	63.7	5.23776	52	20.3	51.9	8.87453	45	24.3	66.2	3.45964	42	22.6	63.1	5.21991	48	33.3	62.2	3.14588	26	28.3	56.6
	rRNA Export	Sce_Alb1p	PSI-BLAST 2 iterations	21	38.7	0.00946924	71	22.4	41	0.000362605	92	21.2	39.4	0.0498878	78	20.6	43	0.166274	94	20.8	41.7	0.0133397	69	18.2	41.3	0.0802456	69	21.2	38.4	0.106954	83	19	41.9	0.50081	60	17.1	37.9	0.000464797	80	12.8	33.1	0.00798434	85	19.7	39.5	0.00510581	43	21.6	44.1
	rRNA Export	Sce_Alb1p	PSI-BLAST 3 iterations	21	38.7	0.00946924	71	22.4	41	0.000362605	92	21.2	39.4	0.0498878	78	20.6	43	0.166274	94	20.8	41.7	0.0133397	69	18.2	41.3	0.0802456	69	21.2	38.4	0.106954	83	19	41.9	0.50081	60	17.1	37.9	0.000464797	80	12.8	33.1	0.00798434	85	19.7	39.5	0.00510581	43	21.6	44.1
	rRNA Export	Sce_Alb1p	PSI-BLAST 5 iterations	21	38.7	0.00946924	71	22.4	41	0.000362605	92	21.2	39.4	0.0498878	78	20.6	43	0.166274	94	20.8	41.7	0.0133397	69	18.2	41.3	0.0802456	69	21.2	38.4	0.106954	83	19	41.9	0.50081	60	17.1	37.9	0.000464797	80	12.8	33.1	0.00798434	85	19.7	39.5	0.00510581	43	21.6	44.1
	rRNA Export	Sce_Alb1p	TBLASTN	32.7	58.2	3.74597	31	NC	NC	NC	NC	NC	NC	NC	NC	28.2	49.3	5.31469	41	NC	NC	NC	NC	NC	NC	NC	NC	58.3	70.8	6.70242	14	NC	NC	NC	NC	28.4	45.1	9.14269	58	30.2	54	1.15434	36	43.8	65.6	4.38582	18	28.3	54.7
	rRNA Export	Hsa_NMD3	BLASTP BLOSUM62	100	100	0	100	94.8	98.6	0	100	81.1	91.3	0	100	82.9	91.5	0	100	77.3	89.5	0	100	76.3	89.1	0	100	55.2	73.6	9.93717e-161	96	54.1	75.9	6.09952e-163	96	54.1	72.4	8.78136e-158	97	55.9	76.3	1.47667e-157	95	51.7	69.7	3.86268e-152	98	52.1	70.3
	rRNA Export	Hsa_NMD3	BLASTP BLOSUM45	100	100	0	100	94.8	98.6	0	100	81.1	91.7	0	100	82.9	91.8	0	100	77.3	90.1	0	100	76.3	89.7	0	100	55.6	74.8	7.49362e-161	96	54.1	76.8	1.62169e-163	96	54.1	73.5	4.05712e-158	97	54.1	74.9	5.49431e-159	97	51.9	70.5	5.60723e-152	98	52.3	71.3
	rRNA Export	Hsa_NMD3	BLASTP PAM250	100	100	0	100	94.8	99	0	100	81.1	94.2	0	100	82.9	94	0	100	77.1	92	0	100	76.1	92.4	0	100	54.1	79.1	3.87937e-141	98	53	81.5	5.87525e-147	99	52.9	78.1	6.30183e-138	99	53.8	79.4	1.96538e-138	98	51	77.1	8.31324e-133	97	50.4	76.7
	rRNA Export	Hsa_NMD3	PSI-BLAST 2 iterations	100	100	0	100	94.8	98.6	0	100	81.1	91.3	0	100	82.9	91.5	0	100	76.5	89.1	0	100	76.1	89.1	0	100	54.6	72.7	0	98	53.2	75	0	99	54.3	72	0	97	53.8	73.6	0	98	50.7	68.4	0	98	51.1	69.1
	rRNA Export	Hsa_NMD3	PSI-BLAST 3 iterations	100	100	0	100	94.8	98.6	0	100	81.1	91.3	0	100	82.9	91.5	0	100	76.5	89.1	0	100	76.1	89.1	0	100	54.6	72.7	0	98	52.5	73.8	0	99	54.1	71.7	0	97	53.8	72.8	0	98	50.6	68.2	0	98	50.7	69
	rRNA Export	Hsa_NMD3	PSI-BLAST 5 iterations	100	100	0	100	94.8	98.6	0	100	81.1	91.3	0	100	82.9	91.5	0	100	76.5	89.1	0	100	76.1	89.1	0	100	54.6	72.7	0	98	52.5	73.8	0	99	54.1	71.7	0	97	53.8	72.8	0	98	50.6	68.2	0	98	50.7	69
	rRNA Export	Hsa_NMD3	TBLASTN	84.5	87.1	3.37474e-105	23	94.8	98.6	0	100	75.6	87.1	7.60844e-18	69	82.9	91.5	0	100	26.2	52.3	9.78012	13	74.7	88.2	1.04658e-43	46	54.8	73.2	7.26633e-160	98	54.1	75.9	1.73112e-161	96	54.1	72.4	9.03783e-157	97	55	75.2	9.13183e-156	95	51.7	69.7	4.44524e-151	98	51.7	70.1
	rRNA Export	Sce_Nmd3p	BLASTP BLOSUM62	45.3	68.1	1.51683e-130	95	44.5	68.1	3.23155e-130	95	45.4	67.2	2.13875e-130	97	46.9	68.5	2.62196e-129	94	44.4	65.6	4.59957e-116	97	43.5	66.4	4.74298e-124	95	42.1	65.7	4.65962e-120	96	44.4	67.4	8.13993e-128	95	46.8	65.1	2.83339e-129	96	43.6	65.8	2.22358e-120	94	40.2	63.5	3.02669e-112	97	42.1	63.4
	rRNA Export	Sce_Nmd3p	BLASTP BLOSUM45	45.2	68.6	3.48733e-130	95	44.4	68.6	5.68678e-130	95	45.4	68	5.93428e-130	97	46.9	69.3	2.09825e-128	94	44.8	67.2	1.00218e-115	97	43.5	67.2	6.80934e-123	95	42.7	67.3	1.53322e-119	96	44.4	68.6	1.56946e-127	95	46.8	66.1	4.57666e-129	96	43.6	66.5	4.55215e-120	94	40.2	64.5	1.81821e-112	97	42.1	64.9
	rRNA Export	Sce_Nmd3p	BLASTP PAM250	43.6	72	4.10802e-117	99	43.3	72.8	5.03009e-117	97	43.7	71.6	2.20167e-117	100	46	74.4	3.16704e-113	94	43.1	70.3	3.29778e-103	99	42.3	72.6	2.17403e-111	98	42.2	71.6	9.41518e-102	95	43.9	73.8	5.38562e-116	94	45.7	69.4	7.39834e-112	98	43.7	71.4	6.05293e-106	95	40	71	7.89842e-100	97	41.6	70.2
	rRNA Export	Sce_Nmd3p	PSI-BLAST 2 iterations	43.6	65.8	0	99	42.8	65.4	0	99	43.8	64.6	0	99	44.8	66.1	0	99	43.8	64.2	0	98	42.2	65	0	98	41.7	64.8	0	97	42.3	65.9	0	98	46.5	64.4	0	97	42.5	64.9	0	96	39.5	62.1	0	98	40.5	61.5
	rRNA Export	Sce_Nmd3p	PSI-BLAST 3 iterations	43.3	65.1	0	99	42.3	64.9	0	99	43.8	64.6	0	99	44.2	65.3	0	99	42.9	63.5	0	99	41.6	64.1	0	99	41.4	64	0	99	42.2	64.8	0	98	45.9	63.6	0	97	42.3	64.4	0	98	39.5	62.1	0	98	40.1	61.5
	rRNA Export	Sce_Nmd3p	PSI-BLAST 5 iterations	43.3	65.1	0	99	42.3	64.9	0	99	43.8	64.6	0	99	44.2	65.3	0	99	42.9	63.5	0	99	41.6	64.1	0	99	41.4	64	0	99	42.2	64.8	0	98	45.9	63.6	0	97	42.3	64.4	0	98	39.5	62.1	0	98	40.1	61.5
	rRNA Export	Sce_Nmd3p	TBLASTN	37.9	64.4	6.37077e-21	17	45.2	68.3	1.36496e-123	88	48.3	71.3	5.22975e-06	28	47.2	68.7	2.63073e-125	89	NC	NC	NC	NC	39.8	59.7	4.74681e-11	37	44.2	67.7	1.11177e-117	88	45.3	68	3.2084e-122	87	47.8	65.7	2.1828e-124	89	44.1	66.1	1.03549e-114	89	41.9	64.5	1.0492e-110	88	43	64.5
tRNA Export	tRNA Export	Hsa_Xpot	BLASTP BLOSUM62	100	100	0	100	95.5	98.8	0	100	93.9	98.1	0	100	88	95.7	0	100	78.4	89.8	0	100	78.5	89.9	0	99	47.6	68.1	0	100	22.9	42.6	0.000141851	23	23.5	47.7	2.45161e-06	31	22.7	46.3	2.38212e-06	31	27.8	48.1	1.34675e-89	94	27.6	49
	tRNA Export	Hsa_Xpot	BLASTP BLOSUM45	100	100	0	100	95.5	98.9	0	100	93.9	98.2	0	100	88	95.8	0	100	78.4	90.3	0	100	78.5	90.7	0	99	47.5	69.3	0	100	23.1	46.2	0.00104519	23	24.2	51.7	4.0908e-06	31	22.7	50.3	0.000170728	31	27.7	50.6	3.46164e-89	94	27.6	51.5
	tRNA Export	Hsa_Xpot	BLASTP PAM250	100	100	0	100	95.5	99	0	100	93.9	98.5	0	100	88	97.4	0	100	78.4	93	0	100	78.5	92.7	0	99	47.2	74.5	0	100	23.6	52.9	0.00695794	23	21.6	59	0.00112284	28	20.6	55.3	0.00806584	29	27.3	57.6	5.73094e-79	89	27.2	57.9
	tRNA Export	Hsa_Xpot	PSI-BLAST 2 iterations	100	100	0	100	95.5	98.8	0	100	93.9	98.1	0	100	88	95.7	0	100	78.4	89.8	0	100	78.5	89.9	0	99	47	67.4	0	100	15.8	33.1	7.26172e-51	100	17.6	40.6	8.07202e-50	45	16.5	39.6	2.04449e-54	64	26.1	46.2	3.21796e-174	99	26.5	48.3
	tRNA Export	Hsa_Xpot	PSI-BLAST 3 iterations	100	100	0	100	95.5	98.8	0	100	93.9	98.1	0	100	88	95.7	0	100	78.4	89.8	0	100	78.5	89.9	0	99	46.6	66.9	4.81874e-171	100	14.5	33	8.92131e-138	100	13.4	32.5	7.10686e-135	100	14.5	33.3	7.43316e-140	100	25.2	45.6	8.30299e-119	98	25.2	46.8
	tRNA Export	Hsa_Xpot	PSI-BLAST 5 iterations	100	100	6.87442e-160	100	95.5	98.8	3.17178e-164	100	93.9	98.1	9.32029e-160	100	88	95.7	9.82887e-159	100	78.3	89.6	7.15646e-153	100	78.5	89.9	1.5849e-154	99	13.7	32.1	9.261e-125	99	13.8	32.2	2.4993e-115	100	13.2	32	1.86134e-114	99	14	32.7	7.97709e-118	100	12.5	32.2	3.1637e-100	100	12.2	32.4
	tRNA Export	Hsa_Xpot	TBLASTN	100	100	0	100	95.5	98.8	0	100	29.7	42.6	1.21217	10	88	95.7	0	100	NC	NC	NC	NC	75.5	88.1	3.28401e-117	96	47.6	68.1	0	100	22	46	0.00262206	31	24.2	48	2.56498e-05	31	22.7	46.3	0.00036855	31	27.8	48.1	5.18904e-84	94	27.6	48.9
	tRNA Export	Sce_Los1p	BLASTP BLOSUM62	19.8	43.1	8.6862e-39	98	20	42.9	7.43329e-41	98	20.6	42.9	2.55684e-38	98	20.4	43.1	1.25924e-40	98	20.3	43	1.94663e-35	97	21.4	42.7	9.90543e-43	97	22.5	44.8	2.20288e-35	94	21	43.5	0.0140086	11	23.3	46.6	0.831649	7	34	49.1	0.830067	5	22.9	41.6	2.25715e-17	53	22.9	41.8
	tRNA Export	Sce_Los1p	BLASTP BLOSUM45	20.5	44.7	1.35265e-30	98	20.7	44.7	1.9037e-33	98	20.6	44.7	1.45136e-30	98	20.7	44.5	2.37961e-33	98	21.2	45.6	5.85855e-30	79	21.6	44.5	7.31654e-36	97	22.3	46.3	1.79014e-29	87	21	48.4	0.0084126	11	23.3	52.1	0.811362	7	34	50.9	0.233422	5	23.4	44.3	1.50517e-14	53	23.5	44.2
	tRNA Export	Sce_Los1p	BLASTP PAM250	19.3	50	1.75586e-31	98	19.7	49.8	4.01319e-32	98	19.9	49.1	2.3869e-29	98	19.3	49	1.41805e-29	98	19.4	49.4	4.67483e-27	97	19	49.3	8.13912e-32	97	21.2	50.6	2.49357e-23	87	23.1	57.1	0.0861482	8	20.7	59.8	0.393329	7	19.8	46.8	0.857483	23	21.1	49.1	9.45248e-13	53	21.5	50
	tRNA Export	Sce_Los1p	PSI-BLAST 2 iterations	18.8	40.8	0	99	19	41	0	99	18.8	41.1	0	99	18.8	40.1	0	99	18.2	40	0	99	18.9	40.6	0	98	19.1	40	0	98	13.6	32.8	2.9395e-19	64	12.7	31	3.95308e-17	43	13.1	35.1	6.72425e-20	44	15.7	35.8	1.07854e-130	97	17.3	36.4
	tRNA Export	Sce_Los1p	PSI-BLAST 3 iterations	17.9	39.7	0	99	18.3	39.9	0	99	18.2	39.9	0	99	18.2	39.6	0	99	18	39.4	1.01959e-176	99	18.4	39.6	1.34428e-180	98	12.9	33	2.93346e-152	99	12.4	31.3	2.21306e-134	99	12.4	31.7	9.41276e-132	99	12.8	31.7	4.16881e-143	99	11.7	31.4	1.00612e-110	99	16.5	36.3
	tRNA Export	Sce_Los1p	PSI-BLAST 5 iterations	12.4	30.8	1.22311e-134	99	12.3	30.7	7.62727e-135	99	12.5	30.8	4.43152e-137	99	17.2	38.4	3.78239e-113	99	12.2	30.6	2.45502e-137	99	12.3	30.7	2.32168e-136	99	12	31.8	3.45227e-136	99	12.3	31.3	4.55381e-119	99	11.9	30.6	2.15752e-118	99	12.2	30.5	1.95945e-127	99	10.7	30	4.87538e-105	99	10.6	30.5
	tRNA Export	Sce_Los1p	TBLASTN	20.6	44.3	1.88972e-18	91	20.1	42.4	1.35912e-34	98	NC	NC	NC	NC	20.3	43	1.34904e-37	98	NC	NC	NC	NC	38.4	60.6	1.59987e-05	9	22.4	44.7	8.62327e-31	94	NC	NC	NC	NC	31.1	50	3.24691	8	NC	NC	NC	NC	22.3	41.6	5.61285e-15	53	22.7	40.9
	rRNA Export	Hsa_RAN	BLASTP BLOSUM62	100	100	2.49182e-127	100	100	100	2.20745e-127	100	98.6	99.5	2.12046e-126	100	97.7	98.1	5.47546e-125	100	94.9	96.7	1.37777e-120	99	94.1	96.1	3.37238e-113	95	85.4	91.2	9.21671e-104	95	91.3	93.2	1.75612e-110	95	87	91.7	4.96352e-111	100	90.8	94.2	2.86917e-111	95	91.8	95.9	2.45423e-106	90	91.8	95.9
	rRNA Export	Hsa_RAN	BLASTP BLOSUM45	100	100	1.5371e-128	100	100	100	1.36126e-128	100	98.6	100	1.66421e-127	100	97.7	99.1	5.75496e-126	100	94.9	96.7	1.12717e-121	99	94.1	96.1	3.53521e-114	95	85.4	91.7	4.01309e-104	95	91.3	93.2	3.01717e-111	95	87	91.7	1.58955e-111	100	90.8	94.2	3.70797e-112	95	91.8	95.9	3.14506e-107	90	91.8	95.9
	rRNA Export	Hsa_RAN	BLASTP PAM250	100	100	4.72742e-100	100	100	100	4.11239e-100	100	98.6	100	9.62469e-100	100	97.7	99.5	8.7897e-99	100	94.9	97.2	7.28282e-96	99	94.1	96.6	3.02081e-90	95	85.4	93.2	1.8008e-83	95	91.3	94.7	1.8851e-87	95	87	93.5	1.47705e-88	100	87.5	92.1	1.7929e-88	100	87.3	93.2	8.05335e-87	95	87.3	93.2
	rRNA Export	Hsa_RAN	PSI-BLAST 2 iterations	100	100	9.51153e-101	100	100	100	8.42607e-101	100	98.6	99.5	1.41521e-100	100	97.7	98.1	4.97463e-100	100	94.9	96.7	2.67388e-96	99	94.6	96.1	4.49222e-92	94	81.9	88.4	4.03901e-90	100	88.4	90.3	9.34013e-91	100	87	91.7	2.44821e-92	100	87.5	91.7	3.54337e-92	100	87.3	92.2	2.56434e-88	95	87.3	92.2
	rRNA Export	Hsa_RAN	PSI-BLAST 3 iterations	100	100	3.89814e-96	100	100	100	3.45328e-96	100	98.6	99.5	4.82734e-96	100	97.7	98.1	5.50118e-96	100	94.4	96.3	2.32141e-92	100	94.6	96.1	6.81714e-90	94	81.9	88.4	5.97612e-89	100	88.4	90.3	3.95436e-89	100	87	91.7	4.03856e-90	100	87.5	91.7	4.47416e-91	100	30	51	6.36113e-89	93	30	51
	rRNA Export	Hsa_RAN	PSI-BLAST 5 iterations	28.1	47.3	1.72073e-94	94	28.1	47.3	1.52436e-94	94	28.1	47.3	5.74978e-95	94	27.1	47.3	1.05395e-95	94	27.2	47	1.67455e-94	94	27.9	47.3	5.08002e-95	93	27.5	47.5	3.1631e-94	94	27.2	48	5.74589e-93	94	27.6	48.8	3.70965e-93	94	26.6	48.8	7.61802e-95	94	29.1	49.8	1.04602e-97	94	29.1	49.8
	rRNA Export	Hsa_RAN	TBLASTN	84.2	89.2	2.19922e-101	56	100	100	4.19641e-126	100	98.6	99.5	3.89671e-125	100	97.6	98.1	7.87447e-121	97	33.9	59.1	4.19045e-24	79	94.5	96.3	2.49295e-82	76	85.4	91.2	4.77587e-103	95	91.3	93.2	6.95485e-110	95	87	91.7	3.1426e-110	100	90.8	94.2	2.0879e-109	95	91.8	95.9	1.89476e-105	90	91.8	95.9
	rRNA Export	Sce_Gsp1p	BLASTP BLOSUM62	83	89.2	1.39972e-102	97	83	89.2	1.23973e-102	97	83	89.6	5.16448e-103	97	83	89.6	1.00033e-103	97	82.4	90.7	2.79188e-101	93	81.1	89.3	9.52074e-100	94	78.8	89.2	7.612e-98	93	79.6	90	2.43396e-102	96	79.3	90.9	3.09282e-101	95	79.1	88.4	1.98996e-101	98	83.8	93.9	4.97589e-101	90	83.8	93.9
	rRNA Export	Sce_Gsp1p	BLASTP BLOSUM45	83	89.6	1.57814e-103	97	83	89.6	1.39702e-103	97	83	89.6	4.82432e-104	97	83	90.6	9.71561e-105	97	82.4	91.2	2.25871e-102	93	81.1	89.3	8.45276e-101	94	78.8	89.2	2.46712e-98	93	79.6	90	6.84301e-103	96	79.3	90.9	8.28264e-102	95	79.1	88.4	2.6423e-102	98	83.3	93.4	6.41469e-102	90	83.3	93.4
	rRNA Export	Sce_Gsp1p	BLASTP PAM250	83.9	92.2	1.9232e-83	94	83.9	92.2	1.70449e-83	94	83.9	92.2	1.03696e-83	94	83.9	92.7	4.40084e-84	94	82	91.2	5.43496e-83	94	80.7	91.3	1.84334e-81	95	78.4	92.6	8.48488e-79	93	79.2	92	3.8699e-82	97	77.1	90.2	1.21598e-81	98	77.9	90.6	2.79096e-82	97	81.3	94.6	3.12617e-83	93	81.3	94.6
	rRNA Export	Sce_Gsp1p	PSI-BLAST 2 iterations	81.2	87.3	4.20526e-92	97	81.2	87.3	3.72458e-92	97	81.2	87.8	1.63125e-92	97	81.2	87.8	5.57243e-93	97	79.8	87.8	2.83513e-91	97	81.8	89.7	1.37299e-88	93	78.4	88.7	4.49276e-89	93	79.2	89.6	1.05592e-90	97	77.8	89.2	3.41502e-90	97	77.9	88.7	1.98735e-91	97	80.5	90.7	1.69474e-89	94	80.5	90.7
	rRNA Export	Sce_Gsp1p	PSI-BLAST 3 iterations	80.2	86.6	2.45642e-92	99	80.2	86.6	2.17564e-92	99	80.2	87.1	1.4104e-92	99	80.2	87.1	3.3937e-93	99	79.8	87.8	6.7839e-91	97	29.1	49	1.11013e-89	89	78.4	88.7	1.50095e-88	93	79.2	89.6	6.01896e-89	97	76.5	88	1.12234e-88	99	77	87.6	2.85933e-90	99	29.9	50.7	2.80829e-90	92	29.9	50.7
	rRNA Export	Sce_Gsp1p	PSI-BLAST 5 iterations	30.2	50.3	5.07056e-92	91	30.2	50.3	4.49097e-92	91	30	50	1.76472e-92	91	29.1	48.2	6.02837e-93	91	28.4	48.5	3.80906e-92	89	29.7	49.5	3.50392e-92	88	29.7	50.3	7.25023e-91	89	28.6	51.5	1.49191e-90	89	28.9	50	6.79124e-91	93	26.7	49	1.53942e-92	92	29.6	50.2	2.3326e-93	93	29.7	50.5
	rRNA Export	Sce_Gsp1p	TBLASTN	74.4	83.3	2.70865e-72	41	87.7	93	1.31968e-93	85	88.6	93.5	1.72913e-93	84	88	92.9	1.45724e-94	84	37.6	58.8	4.34186e-24	75	89.1	94.2	1.59659e-64	63	83.4	90.9	6.54109e-87	80	85.8	92.9	1.02858e-93	84	86.1	93.9	1.28597e-92	82	85.3	92.4	1.10802e-92	84	89.4	95.5	3.1401e-95	82	89.4	95.5
	tRNA Export	Hsa_RANGAP	BLASTP BLOSUM62	100	100	0	100	88.8	95.9	0	100	81.3	91	0	100	69.5	85	0	100	60.6	77.5	0	100	64.2	81.4	1.33981e-135	72	45.3	60.2	1.49972e-111	96	51.4	68.1	4.56877e-97	59	42.2	63.4	1.38917e-83	64	44.5	60.2	6.65132e-102	93	42.9	60.2	4.26895e-68	68	53.7	69
	tRNA Export	Hsa_RANGAP	BLASTP BLOSUM45	100	100	0	100	88.8	95.9	0	100	81.3	91.3	0	100	69.5	85.3	0	100	60.6	77.7	0	100	66.2	82.8	5.37367e-136	68	44.9	61.1	1.38157e-110	96	51.4	69.8	8.26675e-97	59	42.2	65.5	3.24529e-84	64	44.5	61.9	2.31309e-102	93	46.9	65.3	1.91565e-68	55	48.7	66
	tRNA Export	Hsa_RANGAP	BLASTP PAM250	100	100	0	100	88.8	97.6	0	100	81.3	94.2	0	100	69.3	89.8	0	100	58.9	80.7	1.08306e-149	100	66.2	85.1	2.97101e-108	68	44.9	68.6	5.00542e-91	96	50.6	74.6	7.37794e-79	60	42.2	70.8	8.16992e-70	64	42.8	64.5	7.8164e-78	96	49.8	72.1	3.56446e-55	48	51.9	70.7
	tRNA Export	Hsa_RANGAP	PSI-BLAST 2 iterations	100	100	0	100	88.8	95.9	0	100	81.3	91	0	100	68.7	84.3	1.25225e-174	100	60.6	77.5	9.88584e-167	100	52.2	66.5	3.97661e-108	96	43.9	59.3	2.36542e-135	99	40.7	59.1	5.74123e-99	96	33.7	52.5	8.28557e-95	96	42.8	58.6	6.7434e-125	100	41.7	59.6	8.05523e-78	67	42.7	58.1
	tRNA Export	Hsa_RANGAP	PSI-BLAST 3 iterations	100	100	2.64484e-158	100	88.8	95.9	1.05068e-136	100	81.1	91	3.27778e-137	100	68.7	83.6	4.86864e-128	100	57.6	74.4	4.20446e-127	100	20.3	35.9	2.6892e-80	72	44.2	59.4	1.63032e-99	99	40.5	58.3	2.30308e-88	96	32.8	52.1	5.56914e-88	96	42.4	57.9	1.08542e-98	99	35.3	53.1	1.94522e-62	83	39.7	54.4
	tRNA Export	Hsa_RANGAP	PSI-BLAST 5 iterations	99.8	99.8	3.46254e-91	100	17	33.4	1.56424e-86	98	58.1	67.3	3.30932e-74	96	60.1	74.1	5.60613e-72	100	17.7	34.1	5.22917e-93	100	17.2	31.6	3.58956e-90	99	41.8	56.1	2.2041e-65	99	37.1	51.6	4.15753e-64	89	29.9	46.8	1.74524e-60	98	38.7	55.9	2.85721e-68	100	30.7	45.6	9.92406e-52	97	32.8	48.1
	tRNA Export	Hsa_RANGAP	TBLASTN	24.9	39.9	2.86414e-08	53	88.8	95.9	0	100	36.1	54.1	0.0328361	10	69.5	85	0	100	30.7	44.3	2.29191e-05	24	63.7	81.5	9.04381e-32	74	52.4	67.2	5.43854e-95	75	51.4	68.1	1.09407e-87	59	44.6	65.1	4.9116e-73	58	50.6	66.3	6.26741e-84	73	44.5	60.8	6.70248e-62	59	52.2	67
	tRNA Export	Sce_Rna1	BLASTP BLOSUM62	31.2	52.3	5.35447e-31	79	33	52	5.62052e-30	79	32.4	54.5	1.67591e-28	79	33.5	53	4.9573e-30	78	34.3	54.5	1.59703e-35	79	33.3	53.9	1.38343e-31	79	31.7	53	6.67191e-31	95	30.9	51.1	1.33136e-28	78	32	52.2	6.81857e-32	91	36.5	55.1	5.09695e-38	82	31.3	48.2	6.7104e-29	97	33.3	56
	tRNA Export	Sce_Rna1	BLASTP BLOSUM45	31.1	55	5.18393e-30	79	32.6	53.7	7.97956e-29	79	32	56.2	3.06657e-27	79	33.4	55.6	7.57262e-29	79	34.6	55.8	2.38816e-34	79	33.3	55.1	3.09974e-30	79	31.5	55.2	2.2485e-29	94	30.5	53.6	1.88131e-27	83	32	55.1	3.65077e-31	91	38.8	59.2	3.8983e-37	73	32.3	52.4	2.81365e-29	91	32	55.8
	tRNA Export	Sce_Rna1	BLASTP PAM250	31.2	61.7	4.04499e-23	79	31.8	60.7	6.44808e-22	79	30.5	61.1	4.75734e-20	79	31.8	61.1	1.774e-20	79	31.8	61.3	2.22089e-24	83	33.2	59.9	4.69773e-23	79	30.8	62.4	3.38486e-21	94	30.8	59.1	3.54855e-19	78	31.1	61.5	5.81382e-20	83	37.8	61.3	8.97797e-27	79	36.2	61.3	9.96159e-20	67	35.5	59.8
	tRNA Export	Sce_Rna1	PSI-BLAST 2 iterations	30	50.1	1.42288e-87	83	30.9	49.6	5.39534e-88	83	28.8	49.6	6.98642e-86	83	30.4	49.9	1.50549e-86	82	31.1	50	4.77806e-86	87	32.2	51.8	2.38153e-89	82	30.5	52.6	1.62078e-80	94	30.1	49.6	8.29348e-82	83	30.4	51.1	5.27961e-83	91	35.5	54.2	4.02579e-78	79	30.3	46.3	1.33431e-78	100	28.8	49.2
	tRNA Export	Sce_Rna1	PSI-BLAST 3 iterations	16.9	33	7.62314e-68	99	16.7	31.5	8.92903e-63	100	28.7	47.5	6.28438e-63	99	28.8	48.4	2.61866e-62	86	16.4	32.6	1.77327e-66	99	30.2	48.6	1.11872e-62	88	28.5	47.8	6.99805e-57	97	28.5	48	3.66845e-61	88	29.5	49.5	4.22183e-63	99	31.2	50.3	3.55411e-62	97	28	47.2	1.66279e-53	100	28.3	47.6
	tRNA Export	Sce_Rna1	PSI-BLAST 5 iterations	14.6	29.9	1.30676e-89	100	15.5	29.7	7.29019e-82	100	16.5	31.3	3.64148e-56	100	26.2	43.5	5.26342e-53	100	14.8	30.5	3.57331e-77	100	14.6	30	3.83751e-80	99	17.5	34.3	1.60469e-53	100	23.7	42	2.43139e-51	100	21	40.3	3.39997e-43	99	28.9	45.4	7.76078e-55	100	22.9	44.1	6.19154e-47	100	24	44.2
	tRNA Export	Sce_Rna1	TBLASTN	34.1	48.8	0.276326	32	32.1	51.4	1.56767e-28	79	24	41.1	0.197618	36	32.6	52.4	3.15861e-30	78	NC	NC	NC	NC	40	60	0.0970737	12	31.6	51.8	4.28881e-26	80	30.9	51.1	1.76091e-27	78	31.8	52.8	8.59809e-31	83	36.5	55.1	4.35079e-36	82	35.3	51.7	2.83917e-27	70	33.3	56
	rRNA Export	Hsa_XPO1	BLASTP BLOSUM62	100	100	0	100	98	98.8	0	100	98.6	99.2	0	100	26.1	53.8	4.31021e-11	19	96.3	97.7	0	100	95.5	97.7	0	100	81	90.1	0	100	71.6	83.3	0	99	70.9	82.9	0	100	76.5	87	0	100	52.2	71.1	0	99	52.3	70.9
	rRNA Export	Hsa_XPO1	BLASTP BLOSUM45	100	100	0	100	98	99	0	100	98.6	99.3	0	100	32.1	58.9	9.0811e-11	10	96.3	97.8	0	100	95.5	97.8	0	100	81	90.4	0	100	71.3	83.5	0	99	71	83.7	0	100	76.6	87.8	0	100	52.2	72.2	0	99	52.3	72.5
	rRNA Export	Hsa_XPO1	BLASTP PAM250	100	100	0	100	98	99.3	0	100	98.6	99.6	0	100	26.6	61.3	4.4737e-11	19	96.3	99.1	0	100	95.5	98.9	0	100	81.2	93.3	0	100	71.1	86.4	0	99	71	86.7	0	99	76.5	90	0	99	52.1	77.6	0	99	52.4	77.6
	rRNA Export	Hsa_XPO1	PSI-BLAST 2 iterations	100	100	0	100	98	98.8	0	100	98.6	99.2	0	100	17.1	34.5	4.22852e-50	83	96.3	97.7	0	100	95.5	97.7	0	100	81	90.1	0	100	71.3	83	0	99	70.8	82.9	0	100	76.3	86.8	0	100	51.9	70.2	0	99	52.3	70.7
	rRNA Export	Hsa_XPO1	PSI-BLAST 3 iterations	100	100	0	100	98	98.8	0	100	98.6	99.2	0	100	15.2	32.2	1.0535e-83	92	96.3	97.7	0	100	95.5	97.7	0	100	81	90.1	0	100	71.3	83	0	99	70.8	82.9	0	100	76.2	86.4	0	99	51.8	70.1	0	99	52.2	70.5
	rRNA Export	Hsa_XPO1	PSI-BLAST 5 iterations	100	100	0	100	98	98.8	0	100	98.6	99.2	0	100	14.1	31.7	2.91383e-82	93	96.3	97.7	0	100	95.5	97.7	0	100	80.9	89.9	0	100	71.3	83	0	99	70.6	82.8	0	100	76.1	86.4	0	99	51.2	69.4	1.21162e-177	99	51.6	70.2
	rRNA Export	Hsa_XPO1	TBLASTN	100	100	0	100	98	98.8	0	100	94.6	96.5	6.09773e-60	92	26.1	53.8	4.66344e-11	19	22.4	47	0.0220296	13	87.4	92.4	2.50257e-106	62	81	90.1	0	100	71.6	83.3	0	99	70.8	82.9	0	100	76.5	87	0	100	52.2	71.1	0	99	52.3	70.9
	rRNA Export	Sce_Crm1p	BLASTP BLOSUM62	47	66.9	0	100	47.4	66.9	0	100	47.3	67	0	100	21.1	50.5	8.24254e-08	19	47.7	67.1	0	100	47.1	67	0	100	46.3	66	0	100	43.7	64.5	0	100	43	63.8	0	100	45.7	64.9	0	100	42.5	63.2	0	99	42.2	62.8
	rRNA Export	Sce_Crm1p	BLASTP BLOSUM45	47	68.1	0	100	47.4	68	0	100	47.3	68	0	100	21.1	52.9	2.86759e-07	19	47.7	68.1	0	100	47.1	68	0	100	46.3	67.1	0	100	43.7	65.3	0	100	43.2	65.1	0	100	45.9	66.2	0	100	42.6	64.2	0	99	42.2	64
	rRNA Export	Sce_Crm1p	BLASTP PAM250	46.6	72.4	0	100	46.9	72.4	0	100	46.9	72.2	0	100	21.8	60.9	1.10966e-09	19	47.3	72.3	0	100	46.6	72.1	0	100	45.8	71.6	0	100	43.5	70.4	0	100	42.6	69.4	0	100	45.9	70.6	0	100	41.9	67.8	0	99	41.9	67.5
	rRNA Export	Sce_Crm1p	PSI-BLAST 2 iterations	46.8	66.6	0	100	47.1	66.6	0	100	47	66.7	0	100	17.8	44.3	5.82832e-48	32	47.5	66.8	0	100	46.8	66.8	0	100	45.8	65.3	0	100	43.3	64.2	0	100	42.6	63.4	0	100	45.3	64.4	0	100	40.9	61.9	0	99	41.1	61.6
	rRNA Export	Sce_Crm1p	PSI-BLAST 3 iterations	46.7	66.5	0	100	47	66.5	0	100	47	66.6	0	100	14.3	31.9	3.49777e-66	94	47.4	66.7	0	100	46.7	66.7	0	100	45.6	65.3	0	100	43.3	64.2	0	100	42.4	63.3	0	100	45.3	64.5	0	100	40.9	62	0	99	41.1	61.6
	rRNA Export	Sce_Crm1p	PSI-BLAST 5 iterations	46.3	66.1	0	100	46.7	66.1	0	100	46.6	66.2	0	100	12.8	29.5	9.88864e-72	94	47	66.3	0	100	46.5	66.3	0	100	45.6	65.3	0	100	42.9	63.6	0	100	42.1	62.7	0	100	45.3	64.4	0	100	40.3	61.1	1.10795e-172	100	40.7	61.2
	rRNA Export	Sce_Crm1p	TBLASTN	47	66.9	0	100	47.4	66.9	0	100	54.5	75.6	6.35897e-18	38	21.1	50.5	1.6772e-07	19	24.4	45.3	8.77901	8	45.9	67.2	1.58922e-51	54	46.3	65.9	0	100	43.8	64.1	0	100	42.9	63.6	0	100	45.6	64.8	0	100	42	62.6	0	99	41.8	62.2
	tRNA Export	Hsa_XPO5	BLASTP BLOSUM62	100	100	0	100	87.7	93.9	0	100	83.6	92.8	0	100	59	76	0	100	59.4	77.8	0	100	57.2	76.2	0	98	26.9	48.5	6.69904e-111	100	37.4	58.9	0	100	36.9	58.9	0	99	39	60	0	100	23.4	49.5	5.27379e-09	15	24.5	51.1
	tRNA Export	Hsa_XPO5	BLASTP BLOSUM45	100	100	0	100	87.7	94.5	0	100	83.6	93.4	0	100	59.1	77.8	0	100	59.4	78.9	0	100	57.2	77.8	0	98	27.4	51.2	2.99563e-107	100	37.5	61	0	100	36.8	60.9	0	99	39.2	61.6	0	100	25	57.4	4.62058e-08	11	26.1	59.2
	tRNA Export	Hsa_XPO5	BLASTP PAM250	100	100	0	100	87.7	96.4	0	100	83.2	95.3	0	100	58.6	82.6	0	100	58.8	82.4	0	100	57.3	82.2	0	98	26.1	56.9	4.95378e-95	100	36.9	66.8	0	100	36.5	65.7	2.88981e-174	99	38.5	67.4	0	100	23.3	58.3	3.63161e-09	15	24.2	58.6
	tRNA Export	Hsa_XPO5	PSI-BLAST 2 iterations	100	100	0	100	87.7	93.9	0	100	83.1	92.3	0	100	58.9	75.8	0	100	58.7	76.9	0	100	57.1	76.1	0	98	26.4	47.9	0	100	37.4	58.7	0	100	36	58.2	0	99	38.6	59.5	0	99	15.5	35.4	1.13334e-63	74	16.3	37
	tRNA Export	Hsa_XPO5	PSI-BLAST 3 iterations	100	100	0	100	87.7	93.9	0	100	82.9	92	0	100	58.6	75.3	0	100	58.7	76.9	0	100	57	75.8	0	98	25.7	47.3	1.85998e-169	100	37	58.4	0	100	35.2	56.7	0	99	38.3	58.7	0	99	15	33.9	5.82915e-108	74	14.8	34.9
	tRNA Export	Hsa_XPO5	PSI-BLAST 5 iterations	100	100	0	100	87.7	93.9	0	100	82.7	91.9	0	100	58.2	74.9	0	100	58.7	76.6	5.3039e-178	100	57	75.7	1.08436e-180	98	14.4	31.8	5.21258e-116	84	36.2	57.2	1.41783e-150	100	34.8	56	2.05166e-140	99	37.8	57.9	1.49632e-155	99	13.1	31.3	1.36699e-93	84	13.8	31.7
	tRNA Export	Hsa_XPO5	TBLASTN	100	100	0	100	87.7	93.9	0	100	78.9	89.5	1.1707e-39	46	59.2	76	0	100	NC	NC	NC	NC	55.6	74.6	3.2237e-41	42	26.9	48.5	1.8961e-101	100	37.4	58.9	0	100	36.9	58.9	0	99	39	60	0	100	23.3	50	7.99135e-08	15	24.4	51.7
	tRNA Export	Sce_Msn5p	BLASTP BLOSUM62	25	43.2	5.03201e-15	58	23.7	42.8	9.28162e-15	68	25.3	43	3.70151e-19	58	26.1	47.2	2.49856e-24	48	21.3	44	3.62573e-13	50	24	46.3	9.1643e-15	45	26.4	46.3	1.31325e-09	10	29.7	58.5	2.85748e-08	10	26.7	50.9	1.10429e-05	13	20.9	41.9	4.93646e-11	82	30.1	48.5	0.300138	8	20.2	49.5
	tRNA Export	Sce_Msn5p	BLASTP BLOSUM45	24.3	44.4	8.25446e-14	66	23.3	45.4	6.0397e-14	65	25.1	44.1	2.3384e-17	58	26.3	49.5	2.58804e-22	45	26.9	53.3	8.51815e-10	15	23.1	45.9	1.2113e-12	37	26.4	47.9	1.77583e-09	10	30.2	58.6	1.60064e-08	9	28.4	56.9	4.33027e-06	9	22.2	46.1	2.95458e-09	39	20.2	45.4	2.09493	10	20.2	54.8
	tRNA Export	Sce_Msn5p	BLASTP PAM250	21.7	50.3	2.10236e-08	52	26.2	51.9	6.84393e-07	28	23.2	50.9	1.88965e-10	47	24.6	52.9	5.02947e-16	49	25.8	55.5	1.96028e-07	15	23.4	53.3	2.62664e-11	38	26	55.3	3.30113e-09	10	27.1	57.6	2.70825e-05	10	27	57.7	0.00339108	9	21	52.6	2.32234e-06	28	20.5	53.5	0.265099	10	24.4	59.8
	tRNA Export	Sce_Msn5p	PSI-BLAST 2 iterations	19.5	38	0	93	18.8	37.9	0	100	20.3	38.6	0	94	18	39	2.13555e-170	92	17.7	38.6	5.18198e-170	99	18.3	38.3	4.50951e-166	92	14.9	33.6	2.58442e-70	98	17.6	37.7	9.89623e-134	93	17.4	36.3	5.22582e-119	93	17.9	39.3	0	98	15.3	33.1	2.0053e-18	65	18.3	37.3
	tRNA Export	Sce_Msn5p	PSI-BLAST 3 iterations	18.5	37	0	100	18	36.8	0	100	18.9	36.7	0	99	16.8	38.1	0	99	16.6	36.9	0	99	16.5	36.4	0	97	13.9	32	5.58247e-144	98	16.5	35.8	0	98	16.2	34.3	3.5304e-173	99	16.4	36.5	0	100	14.2	32.2	5.15357e-97	68	14.2	33.2
	tRNA Export	Sce_Msn5p	PSI-BLAST 5 iterations	17.7	35.6	1.13982e-155	100	17.1	35	5.5375e-153	100	17.4	35.4	4.48567e-159	100	16.1	36.6	8.79757e-140	99	15.7	35.2	1.53342e-129	100	15.8	35.6	1.0891e-135	97	10.3	28.2	1.69121e-112	78	15.7	35.2	1.49098e-119	98	15.4	33.6	1.45815e-108	99	16.1	35.4	8.77153e-126	99	11.8	29.5	1.22671e-91	78	11.7	29.7
	tRNA Export	Sce_Msn5p	TBLASTN	25	43.2	1.55273e-14	58	23.7	42.8	2.1771e-12	68	NC	NC	NC	NC	26.5	47.9	5.50562e-24	44	NC	NC	NC	NC	NC	NC	NC	NC	26.4	46.3	8.26076e-09	10	30.2	58.6	1.57982e-06	9	26.7	50.9	0.000208719	13	NC	NC	NC	NC	NC	NC	NC	NC	28.8	52.1
	tRNA Export	Hsa_EEFIA	BLASTP BLOSUM62	100	100	0	100	99.8	100	0	100	99.1	99.8	0	100	97.2	98.7	0	100	94.8	97	0	100	88.9	93.3	0	100	83.4	90.2	0	99	86.1	91.8	0	100	85.7	92.2	0	100	85.8	91.2	0	98	84	90.7	0	100	83.5	90.3
	tRNA Export	Hsa_EEFIA	BLASTP BLOSUM45	100	100	0	100	99.8	100	0	100	99.1	99.8	0	100	97.2	98.7	0	100	94.8	97	0	100	88.9	93.3	0	100	83.4	90.4	0	99	86.1	91.8	0	100	85.7	92.2	0	100	85.8	91.2	0	98	84	90.7	0	100	83.5	90.3
	tRNA Export	Hsa_EEFIA	BLASTP PAM250	100	100	0	100	99.8	100	0	100	99.1	100	0	100	97.2	99.6	0	100	94.8	98.3	0	100	88.9	95.4	0	100	83.4	92.1	0	99	86.1	93.9	0	100	85.7	94.4	0	100	85.8	92.7	0	98	84	93.3	0	100	83.5	92.9
	tRNA Export	Hsa_EEFIA	PSI-BLAST 2 iterations	100	100	0	100	99.8	100	0	100	99.1	99.8	0	100	97.2	98.7	0	100	94.8	97	1.47453e-179	100	88.7	93.1	1.52965e-171	100	79.9	87.9	4.67668e-167	100	86.1	91.8	1.21082e-173	100	85.7	92.2	2.17687e-172	100	84.7	91.4	2.77551e-167	98	84	90.7	9.49985e-173	100	83.5	90.3
	tRNA Export	Hsa_EEFIA	PSI-BLAST 3 iterations	100	100	2.69992e-171	100	99.8	100	3.05236e-171	100	99.1	99.8	1.24711e-170	100	97.2	98.7	4.68537e-171	100	94.8	97	5.70042e-168	100	88.7	93.1	3.99401e-161	100	79.9	87.9	7.09727e-158	100	86.1	91.8	5.62086e-164	100	85.7	92.2	7.67318e-163	100	84.7	91.4	7.18471e-158	98	84	90.7	6.92015e-163	100	83.5	90.3
	tRNA Export	Hsa_EEFIA	PSI-BLAST 5 iterations	100	100	2.03242e-159	100	99.8	100	2.5397e-159	100	99.1	99.8	7.06908e-159	100	97.2	98.7	6.76164e-159	100	94.8	97	5.37382e-157	100	88.7	93.1	1.24083e-151	100	79.7	87.9	1.86497e-150	100	86.1	91.8	3.95571e-154	100	85.7	92.2	1.31826e-153	100	84.4	91.1	3.71219e-149	97	84	90.7	2.22288e-153	100	83.5	90.3
	tRNA Export	Hsa_EEFIA	TBLASTN	100	100	0	100	99.8	100	0	100	38.1	57.2	9.02101e-82	93	97.2	98.7	0	100	92	95.5	0	100	78	88	2.259e-170	43	84.4	90.9	0	93	86.1	91.8	0	100	85.7	92.2	0	100	85.6	92.4	0	94	85.2	91.7	0	94	84.7	91.2
	tRNA Export	Sce_Tef2p	BLASTP BLOSUM62	81.2	89.3	0	100	81.2	89.3	0	100	80.7	89.5	0	100	80.6	89.7	0	100	82.3	90.6	0	100	81	89.3	0	100	77.2	86.8	0	100	79.6	88.2	0	100	79	88.6	0	100	79.5	88.9	0	98	78.8	89.1	0	100	78.6	89.1
	tRNA Export	Sce_Tef2p	BLASTP BLOSUM45	80.1	90.4	0	100	81.2	89.3	0	100	79.6	90.4	0	100	80.6	89.7	0	100	82.3	90.6	0	100	81	89.3	0	100	77.2	87.3	0	100	79.6	88.4	0	100	79	88.8	0	100	79.5	89.1	0	98	78.8	89.3	0	100	78.6	89.3
	tRNA Export	Sce_Tef2p	BLASTP PAM250	80.1	91.2	0	100	80.1	91	0	100	79.6	91.2	0	100	79.9	91.7	0	100	80.8	91.3	0	100	81	91.3	0	100	77.2	89.7	6.54486e-178	100	79.6	90.4	6.62195e-179	100	79	90.8	1.57765e-179	100	79.5	90.4	6.53485e-176	98	78.8	91	1.84241e-180	100	78.6	90.6
	tRNA Export	Sce_Tef2p	PSI-BLAST 2 iterations	81.2	89.1	3.24148e-171	100	81.2	89.1	3.05015e-171	100	79.6	90.2	8.49095e-171	100	80.7	89.1	4.30726e-172	100	80.7	89.9	2.79222e-170	100	81	89.1	4.59046e-168	100	77	86.8	7.44226e-165	100	79.6	88	2.60513e-167	100	79	88.4	3.16376e-166	100	78.2	87.5	5.67525e-164	98	78.8	88.9	1.53814e-168	100	78.6	88.9
	tRNA Export	Sce_Tef2p	PSI-BLAST 3 iterations	81.2	89.1	5.24021e-160	100	81.2	89.1	4.69012e-160	100	79.6	90.2	1.36125e-159	100	80.7	89.1	8.50696e-161	100	80.7	89.9	4.51394e-159	100	81	89.1	2.12283e-157	100	77	86.8	6.87702e-155	100	79.6	88	8.41535e-157	100	79	88.4	5.11309e-156	100	78.2	87.5	7.38329e-154	98	78.8	88.9	7.05599e-157	100	78.6	88.9
	tRNA Export	Sce_Tef2p	PSI-BLAST 5 iterations	81.2	89.1	1.49342e-153	100	81.2	89.1	1.60597e-153	100	80.7	89.3	5.10919e-153	100	80.7	89.1	5.58436e-154	100	80.7	89.7	5.49419e-152	100	81	89.1	1.04932e-150	100	77	86.7	1.50064e-148	100	79.6	88	3.37657e-150	100	79	88.4	2.74735e-149	100	78.2	87.5	6.2756e-148	98	78.8	88.9	2.20421e-150	100	78.6	88.9
	tRNA Export	Sce_Tef2p	TBLASTN	81.9	90	0	96	81.9	90	0	96	38	58.3	1.1636e-83	94	81.6	90.7	0	96	82.8	91.2	0	96	76.1	86.8	1.82081e-156	43	78	87.5	0	96	80.6	89.3	0	96	79.8	89.5	0	96	80.4	89.7	0	96	79.2	89.4	0	97	79	89.4
CRM1 Pathway	rRNA Export	Hsa_RAN	BLASTP BLOSUM62	100	100	2.49182e-127	100	100	100	2.20745e-127	100	98.6	99.5	2.12046e-126	100	97.7	98.1	5.47546e-125	100	94.9	96.7	1.37777e-120	99	94.1	96.1	3.37238e-113	95	85.4	91.2	9.21671e-104	95	91.3	93.2	1.75612e-110	95	87	91.7	4.96352e-111	100	90.8	94.2	2.86917e-111	95	91.8	95.9	2.45423e-106	90	91.8	95.9
	rRNA Export	Hsa_RAN	BLASTP BLOSUM45	100	100	1.5371e-128	100	100	100	1.36126e-128	100	98.6	100	1.66421e-127	100	97.7	99.1	5.75496e-126	100	94.9	96.7	1.12717e-121	99	94.1	96.1	3.53521e-114	95	85.4	91.7	4.01309e-104	95	91.3	93.2	3.01717e-111	95	87	91.7	1.58955e-111	100	90.8	94.2	3.70797e-112	95	91.8	95.9	3.14506e-107	90	91.8	95.9
	rRNA Export	Hsa_RAN	BLASTP PAM250	100	100	4.72742e-100	100	100	100	4.11239e-100	100	98.6	100	9.62469e-100	100	97.7	99.5	8.7897e-99	100	94.9	97.2	7.28282e-96	99	94.1	96.6	3.02081e-90	95	85.4	93.2	1.8008e-83	95	91.3	94.7	1.8851e-87	95	87	93.5	1.47705e-88	100	87.5	92.1	1.7929e-88	100	87.3	93.2	8.05335e-87	95	87.3	93.2
	rRNA Export	Hsa_RAN	PSI-BLAST 2 iterations	100	100	9.51153e-101	100	100	100	8.42607e-101	100	98.6	99.5	1.41521e-100	100	97.7	98.1	4.97463e-100	100	94.9	96.7	2.67388e-96	99	94.6	96.1	4.49222e-92	94	81.9	88.4	4.03901e-90	100	88.4	90.3	9.34013e-91	100	87	91.7	2.44821e-92	100	87.5	91.7	3.54337e-92	100	87.3	92.2	2.56434e-88	95	87.3	92.2
	rRNA Export	Hsa_RAN	PSI-BLAST 3 iterations	100	100	3.89814e-96	100	100	100	3.45328e-96	100	98.6	99.5	4.82734e-96	100	97.7	98.1	5.50118e-96	100	94.4	96.3	2.32141e-92	100	94.6	96.1	6.81714e-90	94	81.9	88.4	5.97612e-89	100	88.4	90.3	3.95436e-89	100	87	91.7	4.03856e-90	100	87.5	91.7	4.47416e-91	100	30	51	6.36113e-89	93	30	51
	rRNA Export	Hsa_RAN	PSI-BLAST 5 iterations	28.1	47.3	1.72073e-94	94	28.1	47.3	1.52436e-94	94	28.1	47.3	5.74978e-95	94	27.1	47.3	1.05395e-95	94	27.2	47	1.67455e-94	94	27.9	47.3	5.08002e-95	93	27.5	47.5	3.1631e-94	94	27.2	48	5.74589e-93	94	27.6	48.8	3.70965e-93	94	26.6	48.8	7.61802e-95	94	29.1	49.8	1.04602e-97	94	29.1	49.8
	rRNA Export	Hsa_RAN	TBLASTN	84.2	89.2	2.19922e-101	56	100	100	4.19641e-126	100	98.6	99.5	3.89671e-125	100	97.6	98.1	7.87447e-121	97	33.9	59.1	4.19045e-24	79	94.5	96.3	2.49295e-82	76	85.4	91.2	4.77587e-103	95	91.3	93.2	6.95485e-110	95	87	91.7	3.1426e-110	100	90.8	94.2	2.0879e-109	95	91.8	95.9	1.89476e-105	90	91.8	95.9
	rRNA Export	Sce_Gsp1p	BLASTP BLOSUM62	83	89.2	1.39972e-102	97	83	89.2	1.23973e-102	97	83	89.6	5.16448e-103	97	83	89.6	1.00033e-103	97	82.4	90.7	2.79188e-101	93	81.1	89.3	9.52074e-100	94	78.8	89.2	7.612e-98	93	79.6	90	2.43396e-102	96	79.3	90.9	3.09282e-101	95	79.1	88.4	1.98996e-101	98	83.8	93.9	4.97589e-101	90	83.8	93.9
	rRNA Export	Sce_Gsp1p	BLASTP BLOSUM45	83	89.6	1.57814e-103	97	83	89.6	1.39702e-103	97	83	89.6	4.82432e-104	97	83	90.6	9.71561e-105	97	82.4	91.2	2.25871e-102	93	81.1	89.3	8.45276e-101	94	78.8	89.2	2.46712e-98	93	79.6	90	6.84301e-103	96	79.3	90.9	8.28264e-102	95	79.1	88.4	2.6423e-102	98	83.3	93.4	6.41469e-102	90	83.3	93.4
	rRNA Export	Sce_Gsp1p	BLASTP PAM250	83.9	92.2	1.9232e-83	94	83.9	92.2	1.70449e-83	94	83.9	92.2	1.03696e-83	94	83.9	92.7	4.40084e-84	94	82	91.2	5.43496e-83	94	80.7	91.3	1.84334e-81	95	78.4	92.6	8.48488e-79	93	79.2	92	3.8699e-82	97	77.1	90.2	1.21598e-81	98	77.9	90.6	2.79096e-82	97	81.3	94.6	3.12617e-83	93	81.3	94.6
	rRNA Export	Sce_Gsp1p	PSI-BLAST 2 iterations	81.2	87.3	4.20526e-92	97	81.2	87.3	3.72458e-92	97	81.2	87.8	1.63125e-92	97	81.2	87.8	5.57243e-93	97	79.8	87.8	2.83513e-91	97	81.8	89.7	1.37299e-88	93	78.4	88.7	4.49276e-89	93	79.2	89.6	1.05592e-90	97	77.8	89.2	3.41502e-90	97	77.9	88.7	1.98735e-91	97	80.5	90.7	1.69474e-89	94	80.5	90.7
	rRNA Export	Sce_Gsp1p	PSI-BLAST 3 iterations	80.2	86.6	2.45642e-92	99	80.2	86.6	2.17564e-92	99	80.2	87.1	1.4104e-92	99	80.2	87.1	3.3937e-93	99	79.8	87.8	6.7839e-91	97	29.1	49	1.11013e-89	89	78.4	88.7	1.50095e-88	93	79.2	89.6	6.01896e-89	97	76.5	88	1.12234e-88	99	77	87.6	2.85933e-90	99	29.9	50.7	2.80829e-90	92	29.9	50.7
	rRNA Export	Sce_Gsp1p	PSI-BLAST 5 iterations	30.2	50.3	5.07056e-92	91	30.2	50.3	4.49097e-92	91	30	50	1.76472e-92	91	29.1	48.2	6.02837e-93	91	28.4	48.5	3.80906e-92	89	29.7	49.5	3.50392e-92	88	29.7	50.3	7.25023e-91	89	28.6	51.5	1.49191e-90	89	28.9	50	6.79124e-91	93	26.7	49	1.53942e-92	92	29.6	50.2	2.3326e-93	93	29.7	50.5
	rRNA Export	Sce_Gsp1p	TBLASTN	74.4	83.3	2.70865e-72	41	87.7	93	1.31968e-93	85	88.6	93.5	1.72913e-93	84	88	92.9	1.45724e-94	84	37.6	58.8	4.34186e-24	75	89.1	94.2	1.59659e-64	63	83.4	90.9	6.54109e-87	80	85.8	92.9	1.02858e-93	84	86.1	93.9	1.28597e-92	82	85.3	92.4	1.10802e-92	84	89.4	95.5	3.1401e-95	82	89.4	95.5
	rRNA Export	Hsa_XPO1	BLASTP BLOSUM62	100	100	0	100	98	98.8	0	100	98.6	99.2	0	100	26.1	53.8	4.31021e-11	19	96.3	97.7	0	100	95.5	97.7	0	100	81	90.1	0	100	71.6	83.3	0	99	70.9	82.9	0	100	76.5	87	0	100	52.2	71.1	0	99	52.3	70.9
	rRNA Export	Hsa_XPO1	BLASTP BLOSUM45	100	100	0	100	98	99	0	100	98.6	99.3	0	100	32.1	58.9	9.0811e-11	10	96.3	97.8	0	100	95.5	97.8	0	100	81	90.4	0	100	71.3	83.5	0	99	71	83.7	0	100	76.6	87.8	0	100	52.2	72.2	0	99	52.3	72.5
	rRNA Export	Hsa_XPO1	BLASTP PAM250	100	100	0	100	98	99.3	0	100	98.6	99.6	0	100	26.6	61.3	4.4737e-11	19	96.3	99.1	0	100	95.5	98.9	0	100	81.2	93.3	0	100	71.1	86.4	0	99	71	86.7	0	99	76.5	90	0	99	52.1	77.6	0	99	52.4	77.6
	rRNA Export	Hsa_XPO1	PSI-BLAST 2 iterations	100	100	0	100	98	98.8	0	100	98.6	99.2	0	100	17.1	34.5	4.22852e-50	83	96.3	97.7	0	100	95.5	97.7	0	100	81	90.1	0	100	71.3	83	0	99	70.8	82.9	0	100	76.3	86.8	0	100	51.9	70.2	0	99	52.3	70.7
	rRNA Export	Hsa_XPO1	PSI-BLAST 3 iterations	100	100	0	100	98	98.8	0	100	98.6	99.2	0	100	15.2	32.2	1.0535e-83	92	96.3	97.7	0	100	95.5	97.7	0	100	81	90.1	0	100	71.3	83	0	99	70.8	82.9	0	100	76.2	86.4	0	99	51.8	70.1	0	99	52.2	70.5
	rRNA Export	Hsa_XPO1	PSI-BLAST 5 iterations	100	100	0	100	98	98.8	0	100	98.6	99.2	0	100	14.1	31.7	2.91383e-82	93	96.3	97.7	0	100	95.5	97.7	0	100	80.9	89.9	0	100	71.3	83	0	99	70.6	82.8	0	100	76.1	86.4	0	99	51.2	69.4	1.21162e-177	99	51.6	70.2
	rRNA Export	Hsa_XPO1	TBLASTN	100	100	0	100	98	98.8	0	100	94.6	96.5	6.09773e-60	92	26.1	53.8	4.66344e-11	19	22.4	47	0.0220296	13	87.4	92.4	2.50257e-106	62	81	90.1	0	100	71.6	83.3	0	99	70.8	82.9	0	100	76.5	87	0	100	52.2	71.1	0	99	52.3	70.9
	rRNA Export	Sce_Crm1p	BLASTP BLOSUM62	47	66.9	0	100	47.4	66.9	0	100	47.3	67	0	100	21.1	50.5	8.24254e-08	19	47.7	67.1	0	100	47.1	67	0	100	46.3	66	0	100	43.7	64.5	0	100	43	63.8	0	100	45.7	64.9	0	100	42.5	63.2	0	99	42.2	62.8
	rRNA Export	Sce_Crm1p	BLASTP BLOSUM45	47	68.1	0	100	47.4	68	0	100	47.3	68	0	100	21.1	52.9	2.86759e-07	19	47.7	68.1	0	100	47.1	68	0	100	46.3	67.1	0	100	43.7	65.3	0	100	43.2	65.1	0	100	45.9	66.2	0	100	42.6	64.2	0	99	42.2	64
	rRNA Export	Sce_Crm1p	BLASTP PAM250	46.6	72.4	0	100	46.9	72.4	0	100	46.9	72.2	0	100	21.8	60.9	1.10966e-09	19	47.3	72.3	0	100	46.6	72.1	0	100	45.8	71.6	0	100	43.5	70.4	0	100	42.6	69.4	0	100	45.9	70.6	0	100	41.9	67.8	0	99	41.9	67.5
	rRNA Export	Sce_Crm1p	PSI-BLAST 2 iterations	46.8	66.6	0	100	47.1	66.6	0	100	47	66.7	0	100	17.8	44.3	5.82832e-48	32	47.5	66.8	0	100	46.8	66.8	0	100	45.8	65.3	0	100	43.3	64.2	0	100	42.6	63.4	0	100	45.3	64.4	0	100	40.9	61.9	0	99	41.1	61.6
	rRNA Export	Sce_Crm1p	PSI-BLAST 3 iterations	46.7	66.5	0	100	47	66.5	0	100	47	66.6	0	100	14.3	31.9	3.49777e-66	94	47.4	66.7	0	100	46.7	66.7	0	100	45.6	65.3	0	100	43.3	64.2	0	100	42.4	63.3	0	100	45.3	64.5	0	100	40.9	62	0	99	41.1	61.6
	rRNA Export	Sce_Crm1p	PSI-BLAST 5 iterations	46.3	66.1	0	100	46.7	66.1	0	100	46.6	66.2	0	100	12.8	29.5	9.88864e-72	94	47	66.3	0	100	46.5	66.3	0	100	45.6	65.3	0	100	42.9	63.6	0	100	42.1	62.7	0	100	45.3	64.4	0	100	40.3	61.1	1.10795e-172	100	40.7	61.2
	rRNA Export	Sce_Crm1p	TBLASTN	47	66.9	0	100	47.4	66.9	0	100	54.5	75.6	6.35897e-18	38	21.1	50.5	1.6772e-07	19	24.4	45.3	8.77901	8	45.9	67.2	1.58922e-51	54	46.3	65.9	0	100	43.8	64.1	0	100	42.9	63.6	0	100	45.6	64.8	0	100	42	62.6	0	99	41.8	62.2
	CRM1	Hsa_SEC13	BLASTP BLOSUM62	100	100	0	100	96.9	99.1	0	100	93.5	97.2	2.49108e-178	100	89.4	96.3	5.1617e-172	100	87.6	94.7	3.85835e-168	100	86.6	95	1.19019e-167	100	70.4	86	7.10882e-131	95	65	77.2	1.58888e-117	99	57.7	74	6.7075e-101	97	66.2	82	3.28349e-121	97	43.5	60.5	1.72883e-52	93	42.4	59.9
	CRM1	Hsa_SEC13	BLASTP BLOSUM45	100	100	0	100	96.9	99.4	0	100	93.5	97.5	1.74984e-178	100	89.4	96.6	8.06087e-172	100	87.6	95.3	1.12103e-167	100	86.6	95.3	3.09301e-167	100	70.4	86	2.97889e-131	95	65.2	78.9	1.75473e-117	97	57.7	75	2.74317e-101	97	65.8	82.1	6.48727e-122	97	46.5	62.1	3.54439e-52	75	42.4	60.2
	CRM1	Hsa_SEC13	BLASTP PAM250	100	100	4.65584e-143	100	96.9	99.7	3.24986e-141	100	93.5	97.8	9.93325e-138	100	89.4	96.6	3.2584e-131	100	87.6	97.2	7.73622e-131	100	86.6	96.9	7.31713e-131	100	69.2	87.2	3.83325e-105	97	65.2	82.7	1.12671e-93	97	57.7	79.8	1.7086e-82	97	65.8	85.3	1.3415e-97	97	47	70.4	3.26015e-43	71	42.4	66.2
	CRM1	Hsa_SEC13	PSI-BLAST 2 iterations	100	100	1.86541e-120	100	96.9	99.1	6.04737e-120	100	93.5	97.2	4.52898e-122	100	89.4	96.3	3.45001e-114	100	87.6	94.7	7.25495e-111	100	86.6	95	5.79021e-112	100	68.9	84.4	1.37327e-95	98	63.9	77.1	1.81031e-90	99	57.4	74	2.41145e-81	97	64.7	80.4	5.68272e-91	98	21.8	36	1.65594e-48	98	42.2	59.7
	CRM1	Hsa_SEC13	PSI-BLAST 3 iterations	100	100	4.42417e-105	100	96.9	99.1	5.26972e-105	100	93.2	96.9	1.06521e-106	100	89.1	95.7	5.52479e-101	100	87.3	94.7	4.26867e-98	100	86.6	94.7	1.07749e-98	100	67.7	82.8	3.59058e-89	99	63.6	76.2	2.36604e-87	99	58.5	74.4	4.0458e-80	93	64.3	78.7	4.4659e-87	99	20.7	35.1	2.07993e-67	99	40.9	57.8
	CRM1	Hsa_SEC13	PSI-BLAST 5 iterations	100	100	2.47905e-92	97	95	96.9	3.60648e-93	99	90.7	95.3	2.36204e-97	100	87.5	94.1	2.10719e-91	99	85.7	92.8	1.36603e-89	100	85.3	93.1	6.50097e-90	99	65.9	81.6	1.86208e-84	99	62.8	74.4	6.72905e-83	99	20.4	35.1	5.89235e-82	99	61.4	75.2	8.23021e-83	99	17.2	33.8	6.03721e-79	99	18.1	34.1
	CRM1	Hsa_SEC13	TBLASTN	80.1	86.3	2.38144e-144	100	96.9	99.1	0	100	26.3	43.4	6.70785e-09	87	89.4	96.3	1.10359e-171	100	87.6	94.7	1.82143e-167	100	85.2	93.8	2.00362e-112	101	70.4	86	5.51853e-130	95	65	77.2	3.06791e-116	99	57.7	74	3.81515e-100	97	66.2	82	1.76786e-119	97	43.5	60.5	1.42854e-51	93	42.4	59.9
	CRM1	Sce_Sec13p	BLASTP BLOSUM62	52.5	69	1.2631e-79	100	52.2	69	5.43793e-81	100	53.2	69.4	9.41009e-80	100	50.7	68	9.60341e-78	99	50.7	68.4	4.18226e-77	99	51	68.4	3.04923e-78	99	50.5	69.7	1.57931e-77	100	50.2	66.8	1.29499e-72	97	50.7	68.5	5.99514e-72	96	53.2	69	2.44314e-80	100	44.8	62.3	1.85116e-44	95	41.6	60.8
	CRM1	Sce_Sec13p	BLASTP BLOSUM45	52.2	69.5	1.03774e-79	99	52.2	69.4	5.43527e-81	100	52.2	67.8	1.37464e-79	99	50.7	68.4	3.24596e-78	99	50.7	68.4	3.01545e-77	99	51.2	68.6	2.72764e-78	99	50.2	69.6	2.79965e-77	99	49.7	67.5	2.2489e-73	98	50.7	69.2	1.16613e-72	96	52.2	69	1.21145e-80	100	45.9	61.9	1.38378e-44	82	41.6	61.5
	CRM1	Sce_Sec13p	BLASTP PAM250	51.5	73.1	1.10719e-66	100	52.2	73.4	1.19776e-67	100	51.5	71.7	1.74885e-66	100	50.3	72.1	2.20274e-65	99	50.2	71.5	2.25167e-64	99	50.5	71.7	2.21871e-65	99	49.2	73.2	3.79517e-64	99	49.1	72.3	7.09773e-60	97	50	71.7	2.98451e-57	96	51.9	72.4	2.27836e-64	100	45.7	67.1	8.71329e-37	82	40.6	64
	CRM1	Sce_Sec13p	PSI-BLAST 2 iterations	50.8	68	6.30792e-79	100	51.5	67.7	9.65053e-81	100	50.8	67	4.73192e-84	100	49.5	67.3	2.20673e-78	100	49.8	67.3	1.20455e-75	100	49.8	66.7	1.71148e-77	100	48.8	68.4	8.29438e-76	100	47.3	63.3	1.01424e-73	99	48.8	66.1	1.56173e-71	97	50.5	65.3	2.88327e-77	100	22.7	40.1	1.42336e-51	95	40.1	57.8
	CRM1	Sce_Sec13p	PSI-BLAST 3 iterations	50.5	67.7	1.08363e-84	100	51.2	67.3	3.69333e-86	100	50.2	66.3	3.11488e-89	100	48.5	66.3	4.67023e-84	100	48.8	66.3	7.41505e-82	100	49.2	66	2.94014e-83	100	47.5	67.3	2.62003e-81	100	47.3	63.3	7.82108e-80	99	47.8	64	2.4078e-76	100	50.5	65	2.31876e-82	100	21.5	40.4	1.73074e-69	100	39.5	57.1
	CRM1	Sce_Sec13p	PSI-BLAST 5 iterations	22.3	39.5	2.28755e-81	100	22.3	39.5	1.39858e-81	100	49.5	65.7	7.70958e-84	100	22.6	39.5	6.76682e-84	100	23.3	39.2	1.61703e-81	100	22.3	39.2	1.04087e-80	100	24	36.8	2.22815e-77	100	45.9	61.6	3.96495e-76	99	21.3	37.5	3.91987e-77	100	48.8	63	2.21628e-78	100	20.2	38	9.28299e-73	100	21.2	38
	CRM1	Sce_Sec13p	TBLASTN	45.5	62	9.88742e-54	100	52.2	69	1.85344e-73	100	29.6	46.6	1.67634e-10	93	51.2	68.4	4.41369e-73	100	51.2	68.7	7.53542e-72	100	51.3	67.1	3.97916e-29	51	50.8	69.8	1.78631e-72	99	50.2	66.8	8.20842e-67	97	50.7	68.5	3.52658e-67	96	53.2	69	1.18974e-73	100	46.1	62.1	5.34031e-40	82	41.6	60.8
	CRM1	Hsa_pp15	BLASTP BLOSUM62	100	100	1.99711e-72	100	100	100	1.80315e-72	100	81.1	88.2	7.84832e-59	100	88.2	92.1	4.38843e-65	100	92.1	96.9	4.9871e-68	100	28.3	46.9	4.9679e-07	89	41.9	63.2	7.05946e-22	92	44.8	63.2	2.06282e-25	98	44.5	63	5.23179e-23	94	45.6	66.4	8.96753e-26	98	49.6	68.1	3.16526e-24	94	47.2	64.8
	CRM1	Hsa_pp15	BLASTP BLOSUM45	100	100	6.33597e-73	100	100	100	5.55595e-73	100	81.1	89	1.34144e-59	100	88.2	93.7	1.66112e-65	100	92.1	96.9	1.34193e-68	100	28.9	50.5	9.353e-07	76	41.9	64.1	2.04809e-21	92	44.8	64	7.90764e-26	98	44.5	63.9	4.61185e-23	94	45.6	67.2	1.42112e-26	98	49.6	68.9	5.38431e-25	94	47.2	65.6
	CRM1	Hsa_pp15	BLASTP PAM250	100	100	2.21995e-55	100	100	100	1.99301e-55	100	81.1	89.8	4.50149e-45	100	88.2	96.1	3.22778e-52	100	92.1	96.9	4.41318e-53	100	27.4	58.4	2.58353e-06	89	41.2	68.1	2.67179e-17	94	44.8	71.2	5.09503e-22	98	40.8	72.8	2.07475e-21	98	45.6	73.6	2.20095e-23	98	49.6	73.9	6.91704e-22	94	47.5	73
	CRM1	Hsa_pp15	PSI-BLAST 2 iterations	100	100	1.93791e-55	100	100	100	1.7497e-55	100	81.1	88.2	6.43588e-47	100	88.2	92.1	3.94343e-54	100	92.1	96.9	2.20625e-55	100	27.4	44.4	1.74571e-40	98	41	61.5	1.52465e-36	92	44.8	62.4	1.32871e-40	98	43.2	60	9.01223e-41	98	45.6	66.4	4.57543e-39	98	46.4	64	1.15805e-33	98	45.6	64
	CRM1	Hsa_pp15	PSI-BLAST 3 iterations	100	100	2.57768e-47	100	100	100	2.32733e-47	100	28	44	1.95316e-42	98	88.2	92.1	3.63247e-47	100	92.1	96.9	7.22398e-48	100	27.4	44.4	4.04941e-42	98	30.2	41.3	9.77902e-41	99	44.8	62.4	7.79073e-38	98	24.6	40.2	8.08227e-40	96	26.2	41.3	3.22329e-36	99	46.4	64	8.43261e-32	98	45.6	63.2
	CRM1	Hsa_pp15	PSI-BLAST 5 iterations	100	100	1.42617e-41	100	100	100	1.28766e-41	100	28	44	2.9386e-39	98	88.2	92.1	6.51556e-42	100	92.1	96.9	1.58305e-42	100	27.4	44.4	1.03058e-38	98	30.2	41.3	7.73884e-38	99	44.8	61.6	2.26593e-34	98	24.6	40.2	1.02911e-36	96	26.2	41.3	2.70346e-34	99	46.4	64	8.64072e-30	98	45.6	63.2
	CRM1	Hsa_pp15	TBLASTN	74.3	80.5	1.39041e-19	89	100	100	2.53819e-70	100	28.8	45.6	0.000326727	98	88.2	92.1	8.59064e-65	100	92.1	96.9	1.89691e-67	100	70.2	85.1	4.22129e-14	95	41.9	63.2	3.53141e-21	92	44.8	63.2	2.62605e-24	98	44.5	63	2.65255e-22	94	45.6	66.4	2.16997e-24	98	49.6	68.1	2.05058e-23	94	47.2	64.8
	CRM1	Sce_Ntf2p	BLASTP BLOSUM62	44.4	60.7	1.62262e-21	94	44.4	60.7	1.03349e-21	94	34.2	56.4	4.3009e-14	94	42.7	59.8	1.47532e-20	94	43.6	59	1.47733e-20	94	40	61.3	9.08144e-06	60	33.1	55.1	2.71776e-16	94	44.1	61	1.10945e-18	94	45.1	66.4	1.87785e-21	98	46.6	61.9	2.56009e-20	94	42.9	62.2	8.51757e-14	95	45.4	66.4
	CRM1	Sce_Ntf2p	BLASTP BLOSUM45	44.4	61.5	5.18163e-22	94	44.4	61.5	2.96651e-22	94	35	58.1	1.85446e-14	94	42.7	60.7	5.84563e-21	94	43.6	59.8	9.22245e-21	94	28.3	52.2	0.00054455	90	33.1	58.5	6.73951e-16	94	44.1	61.9	1.35871e-18	94	45.1	68	1.84823e-21	98	46.6	62.7	2.05613e-20	94	42.9	63	4.28507e-14	95	45.4	67.2
	CRM1	Sce_Ntf2p	BLASTP PAM250	44.1	63.6	2.66979e-18	94	44.1	63.6	2.3441e-18	94	39	61.9	1.45961e-11	94	42.4	62.7	7.66556e-18	94	43.2	62.7	7.57616e-18	94	37.3	66.7	1.93305e-05	60	33.1	64.4	8.8131e-17	94	44.3	68.9	2.42942e-16	98	45.1	76.2	1.98241e-19	98	46.7	72.1	7.04675e-18	98	41.2	67.2	6.43772e-13	95	42.9	71.4
	CRM1	Sce_Ntf2p	PSI-BLAST 2 iterations	44.8	60.3	1.72272e-41	93	44.8	60.3	1.91795e-43	93	29.4	47.9	7.79109e-33	95	43.1	59.5	2.28008e-40	93	44	58.6	1.11373e-41	93	30.3	47.9	3.71687e-33	95	33.1	55.1	1.23268e-34	94	41.8	59.8	2.78433e-35	98	45.1	66.4	2.90555e-37	98	44.6	61.2	2.72277e-34	97	38.8	57.9	1.96706e-29	97	40.5	62
	CRM1	Sce_Ntf2p	PSI-BLAST 3 iterations	43.3	59.2	4.91955e-36	96	43.3	59.2	9.74044e-38	96	28.6	47.1	1.05632e-35	95	28.6	47.9	1.46185e-36	95	42.5	57.5	2.04379e-36	96	30.3	47.9	4.44653e-36	95	27.3	44.6	5.75076e-34	97	41.8	59.8	5.10653e-32	98	29.2	49.2	6.03756e-35	96	44.6	61.2	1.57935e-30	97	38.8	57.9	1.71679e-26	97	40.5	62
	CRM1	Sce_Ntf2p	PSI-BLAST 5 iterations	43.3	59.2	3.03261e-35	96	43.3	59.2	3.85848e-37	96	28.3	46.7	9.16762e-35	96	41.7	58.3	2.60014e-35	96	42.5	57.5	6.40933e-36	96	30	47.5	1.13222e-34	96	27.3	44.6	1.41584e-33	97	41.8	59.8	2.5552e-31	98	29.2	49.2	1.33366e-34	96	28.1	46.3	3.72842e-31	97	38.8	57.9	7.77203e-26	97	40.8	61.7
	CRM1	Sce_Ntf2p	TBLASTN	40.9	56.8	6.42734	35	44.4	60.7	2.09106e-19	94	42.7	61.3	3.64064e-05	60	42.7	59.8	2.49575e-20	94	43.6	59	4.96689e-20	94	50	62.5	0.586749	19	33.1	55.1	1.0684e-15	94	44.1	61	1.45243e-17	94	45.1	66.4	1.02255e-20	98	46.6	61.9	6.93241e-19	94	42.9	62.2	4.69788e-13	95	45.4	66.4
	CRM1	Hsa_CSE1	BLASTP BLOSUM62	100	100	0	100	99.1	99.7	0	100	94.5	97.5	0	100	88.4	96.3	0	100	86.7	93.2	0	100	82.8	89.4	0	100	64.3	79.4	0	98	55.7	75.1	0	100	52.4	71.2	0	100	59	75.6	0	100	31.2	54.9	8.14214e-135	97	31.2	54
	CRM1	Hsa_CSE1	BLASTP BLOSUM45	100	100	0	100	99.1	99.7	0	100	94.5	97.7	0	100	88.4	96.6	0	100	86.7	93.4	0	100	86.7	93.3	0	93	64.3	80	0	98	55.7	76	0	100	52.3	72.2	0	100	58.9	76.3	0	100	31.6	56.6	1.35849e-134	96	31.5	56.4
	CRM1	Hsa_CSE1	BLASTP PAM250	100	100	0	100	99.1	99.9	0	100	94.5	98.5	0	100	88.4	97.9	0	100	86.7	96	0	100	86.9	95.8	0	93	64.1	83.9	0	98	56	80.6	0	99	52.1	78.9	0	100	59	81.6	0	100	31	63	2.39242e-130	98	30.9	62.8
	CRM1	Hsa_CSE1	PSI-BLAST 2 iterations	100	100	0	100	99.1	99.7	0	100	94.5	97.5	0	100	88.4	96.3	0	100	86.7	93.2	0	100	82.2	88.9	0	100	63.9	79	0	99	55.7	74.9	0	100	52.2	70.8	0	100	59	75.5	0	100	30.4	53.1	0	98	30.9	53.5
	CRM1	Hsa_CSE1	PSI-BLAST 3 iterations	100	100	0	100	99.1	99.7	0	100	94.5	97.5	0	100	88.4	96.3	0	100	86.7	93.2	0	100	78.5	85.3	0	100	63.9	79	0	99	55.6	74.7	0	100	52.2	70.7	0	100	58.7	75.4	0	100	30.3	52.9	3.83121e-146	98	30.9	53.5
	CRM1	Hsa_CSE1	PSI-BLAST 5 iterations	100	100	0	100	99.1	99.7	0	100	94.5	97.5	0	100	88.4	96.3	0	100	86.7	93.2	0	100	81.3	88.1	1.88887e-166	100	64	78.8	1.24823e-172	99	55.7	74.7	8.41956e-169	100	51.9	70.6	5.66465e-162	100	58	74.5	2.11461e-163	100	29.3	52	3.11288e-111	98	30	52.4
	CRM1	Hsa_CSE1	TBLASTN	30.3	49.7	2.04764e-06	17	99.1	99.7	0	100	28.1	59.4	0.0138784	7	88.4	96.3	0	100	30.2	49.4	2.53096e-07	17	77.4	85.4	8.44229e-174	94	64.3	79.4	0	98	55.7	75.1	0	100	52.4	71.2	0	100	59	75.6	0	100	31.3	54.7	7.80917e-121	97	31.2	54
	CRM1	Sce_Sxm1p	BLASTP BLOSUM62	24.8	46.9	5.37368e-51	89	24.9	46.9	3.43697e-51	89	23.6	46.7	7.67392e-45	90	24.8	46.6	3.1238e-47	87	23.8	46.8	6.43563e-50	98	24	48.1	1.52685e-44	93	26.7	48.4	2.61942e-53	90	28.3	51.3	1.21308e-10	16	24.2	46.7	1.16821e-43	89	25.5	46.3	1.5524e-41	87	24.2	45.3	1.64713e-12	40	22.9	45.3
	CRM1	Sce_Sxm1p	BLASTP BLOSUM45	24.8	49.2	1.56858e-48	89	24.9	49.2	8.36644e-49	89	24.1	49.1	4.83091e-42	90	24.7	48.9	4.477e-45	90	23.1	48.8	1.45862e-46	89	24.8	50.5	2.90382e-40	71	27.2	50.5	6.55892e-52	90	29.4	54.2	1.42936e-10	16	24.6	48.5	1.04014e-42	89	25.5	47	7.90303e-39	87	25.8	50.6	5.84841e-11	25	24.5	49.8
	CRM1	Sce_Sxm1p	BLASTP PAM250	23.7	55.8	3.23522e-41	89	23.8	55.8	2.11949e-41	89	22.7	56.1	1.47967e-37	92	23.7	55.8	5.59638e-39	87	23.2	56.8	3.34693e-42	88	24.3	57	1.46355e-36	72	25.2	56.1	7.77681e-44	91	25.4	57.2	2.10309e-11	33	23.4	54.9	5.23925e-34	88	23.8	53.6	2.45214e-31	88	24.7	60.9	1.36951e-09	25	23.9	63.3
	CRM1	Sce_Sxm1p	PSI-BLAST 2 iterations	23.5	44.8	0	100	23.6	44.8	0	100	22.9	45.5	0	99	23.1	43.7	0	100	23	44.8	0	100	22.4	43.1	0	100	24	44.8	0	95	16.8	37.1	4.00762e-92	99	22.5	45.1	0	100	23.5	44.1	0	97	19.4	39.6	3.20405e-79	77	18.1	40
	CRM1	Sce_Sxm1p	PSI-BLAST 3 iterations	23	43.6	0	100	23.1	43.6	0	100	21.8	43.7	0	100	22.7	42.7	0	100	22.7	43.7	0	100	21.3	41.3	1.53643e-173	100	23.8	44.2	4.5183e-165	95	14.9	34.2	6.89189e-126	99	22.3	43.7	5.59574e-172	100	22.9	43.3	9.33118e-164	97	15.9	35.1	2.18694e-77	99	15.4	34
	CRM1	Sce_Sxm1p	PSI-BLAST 5 iterations	23	43.4	5.94008e-133	100	23.1	43.4	3.70532e-133	100	21	42.6	1.61225e-127	100	22.8	42.4	1.72709e-130	100	22.7	43.4	1.95298e-130	100	21.1	41	1.77855e-118	100	23.6	44	1.48288e-112	95	14.4	31.8	3.51859e-103	100	22.1	42.7	3.43768e-115	100	22.7	42.7	1.36483e-107	96	14.5	33.3	1.26971e-71	99	14.3	33.2
	CRM1	Sce_Sxm1p	TBLASTN	24.8	46.9	9.82173e-46	90	24.9	46.9	5.62744e-49	89	NC	NC	NC	NC	25	47.1	7.20648e-47	87	23.5	46.8	1.74897e-48	89	NC	NC	NC	NC	26.7	48.4	1.74824e-52	90	28.3	51.3	3.49236e-09	16	24.2	46.7	9.29208e-43	89	25.5	46.3	6.89833e-40	87	24.1	45	4.11301e-11	40	22.8	45.3
	CRM1	Hsa_Ranbp1	BLASTP BLOSUM62	100	100	1.76457e-114	100	96.8	97.9	1.08766e-103	94	88.9	94.2	1.05947e-97	94	81.9	88.4	1.58425e-91	99	75.5	87	8.3953e-82	96	75.5	87.5	3.59864e-78	92	68.7	76.9	2.79199e-48	67	37.3	62	2.3516e-26	79	40	58.3	4.04369e-23	87	57.3	73	1.72904e-53	92	40.3	64.2	4.57198e-23	79	38.9	64.1
	CRM1	Hsa_Ranbp1	BLASTP BLOSUM45	100	100	1.43605e-115	100	96.8	97.9	9.26051e-105	94	88.9	94.2	6.35768e-99	94	81.9	89.4	4.00962e-92	99	75.5	88	1.74085e-82	96	76	89.1	1.15241e-78	91	68.7	78.4	5.36663e-49	67	37.5	58.3	8.56636e-23	84	40	59.4	1.03215e-23	87	60.7	75.6	3.45726e-53	84	40.3	64.2	2.16686e-23	79	36.9	63.1
	CRM1	Hsa_Ranbp1	BLASTP PAM250	100	100	8.15139e-88	100	96.8	99.5	7.45565e-81	94	88.9	97.4	2.77601e-79	94	81.9	91	1.93358e-74	99	75.5	89.6	8.95549e-67	96	73.5	88.1	2.88225e-64	92	54.3	73.9	1.89003e-41	92	33.1	59.7	6.91716e-18	90	33	65.9	3.27817e-21	91	60.9	79.5	8.52383e-43	75	34.7	63.6	2.38863e-15	86	35.8	65.3
	CRM1	Hsa_Ranbp1	PSI-BLAST 2 iterations	100	100	1.54681e-62	100	96.8	97.9	9.50671e-62	94	88.9	94.2	3.66245e-61	94	81.9	88.4	4.63485e-55	99	73.6	85.8	4.31163e-61	98	48.7	64.3	7.9548e-59	99	37.5	53.5	1.60086e-50	100	35.7	57.1	3.0141e-45	84	34	51	2.08614e-44	97	39.9	57.6	6.93116e-53	99	37.7	61.1	8.25026e-42	81	35.1	60.2
	CRM1	Hsa_Ranbp1	PSI-BLAST 3 iterations	100	100	5.15701e-52	100	48.7	63.6	7.23572e-53	97	88.9	94.2	5.61836e-52	94	81.9	88.4	7.34923e-47	99	47.8	62.7	1.49742e-53	100	48.2	63.8	2.22327e-52	99	34.5	53.5	1.95873e-44	100	34.9	55.4	1.07177e-42	83	32.2	47.2	3.30117e-43	99	38.7	54.8	3.19492e-47	99	35.8	59.3	1.09635e-38	81	31.7	57.8
	CRM1	Hsa_Ranbp1	PSI-BLAST 5 iterations	100	100	3.75469e-50	100	48.7	63.4	9.28568e-53	95	88.9	94.2	6.41893e-50	94	81.9	88.4	3.58391e-46	99	47.8	62.7	3.56412e-52	100	50	65.7	5.65867e-50	99	32.5	50.5	1.00336e-46	100	34.1	54.5	4.31018e-45	83	33.7	48.2	7.28679e-43	99	38.7	54.8	1.09745e-46	99	34.1	56.1	9.19069e-40	86	31.7	57.8
	CRM1	Hsa_Ranbp1	TBLASTN	100	100	9.11458e-94	98	96.8	97.9	1.47446e-83	94	88.9	94.2	1.94439e-80	94	81.9	88.4	6.25387e-76	99	75	86.5	8.88009e-68	96	55.3	69.3	1.90205e-33	75	69.3	77.2	9.89637e-42	63	39.6	61.9	3.42881e-18	69	42.1	60	8.17653e-18	72	66.4	80.3	2.35731e-45	68	40.7	64.7	8.50446e-17	75	40.1	64.6
	CRM1	Sce_Yrb1p	BLASTP BLOSUM62	55	70.2	5.99634e-39	75	55	70.9	4.81184e-39	75	53.7	70	9.6668e-40	80	54.5	72.1	4.23119e-41	77	53.2	70.5	2.77815e-40	78	60	74.8	1.5151e-40	67	52.7	70	1.94082e-36	75	40.4	57.3	3.78475e-25	89	39.3	62.9	1.98846e-25	89	50.7	71.2	8.54195e-40	73	38.8	57.4	3.9344e-23	91	39.1	55
	CRM1	Sce_Yrb1p	BLASTP BLOSUM45	56.1	72.3	2.0653e-39	74	56.1	73	1.34374e-39	74	53.7	71.9	5.63688e-40	80	55.6	73.5	9.23965e-42	75	58.5	77	1.22908e-40	67	60	76.3	5.55733e-41	67	52.7	72	2.21555e-36	75	38.8	55.6	3.04533e-21	89	36.3	61.5	3.27648e-19	89	50.7	71.9	6.04962e-40	73	39.9	57.9	1.19984e-23	91	39.1	55.6
	CRM1	Sce_Yrb1p	BLASTP PAM250	52.6	72.4	7.66764e-33	76	52.6	73	4.55061e-33	76	50.9	73.3	1.76018e-33	80	54.6	73	2.23976e-35	76	51.9	71.3	2.93897e-33	80	55.3	72.7	6.71267e-33	75	52.7	72	5.52637e-30	75	39	62.1	4.23773e-19	88	34	64.4	2.24708e-17	94	50.7	74.7	1.50107e-32	73	40.5	64.7	1.62482e-20	86	37.1	59.4
	CRM1	Sce_Yrb1p	PSI-BLAST 2 iterations	44.5	62.1	8.69702e-55	91	45.1	62.6	2.97978e-55	91	41.5	60.7	1.94185e-54	91	53.5	70.4	9.51184e-42	79	43.3	61.8	2.30653e-52	89	42.6	58.5	3.02083e-52	91	39.7	53.8	1.37551e-47	99	35.9	52.1	8.10871e-48	96	34.4	54.9	2.43936e-43	97	36	50.3	4.55862e-51	94	35.5	54.8	1.58924e-45	98	33.8	52.3
	CRM1	Sce_Yrb1p	PSI-BLAST 3 iterations	45.1	62.1	2.24354e-50	91	43.4	58.2	5.41287e-52	94	37.2	56.6	2.6341e-51	98	53.5	70.4	1.53692e-39	79	39	57.4	5.80131e-49	97	40.2	56.8	2.06671e-50	99	36.3	47.8	2.09585e-46	100	34.7	50.8	1.12749e-45	99	33.2	53.3	3.74688e-43	99	36	49.7	1.02016e-47	94	34.5	52.8	4.13167e-43	98	33.3	51.5
	CRM1	Sce_Yrb1p	PSI-BLAST 5 iterations	32.5	52.5	5.45159e-44	100	41.2	56.8	1.54123e-45	99	32.3	52.7	2.3899e-47	100	50	66.2	2.39918e-34	80	42.3	56.2	2.63642e-41	97	39.7	54.8	4.85847e-43	99	35.7	47.2	7.47329e-41	99	34.7	49.2	4.40937e-38	99	32.5	52	1.53966e-37	100	35.6	49.2	2.31951e-40	95	31.2	49.2	7.19067e-37	99	33.3	52
	CRM1	Sce_Yrb1p	TBLASTN	58.2	73.1	9.34138e-38	67	58.2	73.1	1.95213e-36	67	57.1	74.3	1.65234e-37	70	59	73.9	1.09608e-39	67	58.5	75.6	1.38157e-39	67	53.2	70.2	2.32577e-30	70	52.7	70.5	7.72054e-35	73	48.5	65.4	8.28404e-26	68	41.8	64.5	8.72575e-24	70	53.7	73.5	3.616e-37	68	42.2	61.5	6.28878e-22	67	39.3	63
	CRM1	Hsa_RGP3	BLASTP BLOSUM62	100	100	0	100	88.4	92.7	0	93	68.3	81.2	0	93	49.8	72	1.73762e-34	15	58	72.8	0	61	51.2	69.4	1.46263e-179	36	31.6	50.8	4.91461e-83	70	28.9	50.4	5.37675e-32	58	30.9	54	7.91699e-31	54	32.5	51.9	3.50794e-56	63	40.2	62.4	7.07465e-34	22	38.6	61.9
	CRM1	Hsa_RGP3	BLASTP BLOSUM45	100	100	0	100	88.4	93.1	0	93	68.3	81.9	0	93	49.6	72.1	3.56014e-35	15	57.9	73	0	61	51.4	70.5	6.49034e-180	36	31.8	53	1.44643e-82	70	35.2	61.3	2.26949e-32	29	31.5	56.3	1.44584e-31	54	32.4	53	5.81202e-54	65	40.2	62.5	1.92923e-34	21	38.6	62.2
	CRM1	Hsa_RGP3	BLASTP PAM250	100	100	0	100	88.4	95.1	0	93	68.1	85.9	0	93	39.4	65.8	3.67398e-31	21	59.8	80.6	0	48	51.5	75.8	3.48612e-157	36	31.2	59	2.58221e-67	69	30.6	61.1	1.867e-27	43	25.9	55.7	3.22461e-47	70	30.6	58.5	5.00908e-48	67	40.8	68.8	2.72549e-29	19	36.9	65.2
	CRM1	Hsa_RGP3	PSI-BLAST 2 iterations	100	100	0	100	81.9	87.2	0	94	67.7	80.6	0	94	36.6	58.7	1.17559e-53	23	47.1	62	0	70	51.2	69.4	0	36	24.5	44	5.28015e-176	95	20.1	38.3	1.90417e-154	92	23.6	43	2.37355e-152	92	26.4	45.5	0	94	28	44.2	1.2133e-67	44	25.2	40.5
	CRM1	Hsa_RGP3	PSI-BLAST 3 iterations	100	100	0	100	81.5	86.9	0	94	67.7	80.5	0	94	13.7	28.2	6.51388e-71	38	25.8	40	2.03773e-158	76	51.2	69.4	0	36	22.4	41.9	0	95	19.6	37.6	2.75684e-139	92	19.9	37.8	3.11622e-129	92	25.3	44.3	0	94	15.7	31	3.65933e-82	38	14	29.4
	CRM1	Hsa_RGP3	PSI-BLAST 5 iterations	95.6	97.3	0	100	56.7	63.9	1.02634e-123	71	64.3	77.1	0	99	11.9	25.4	8.02372e-100	45	12.5	25.5	3.27886e-100	45	12.4	26.2	9.20227e-99	45	12.7	27.4	2.52826e-92	41	12.9	26.9	3.74222e-92	34	12.9	27.1	2.64417e-91	34	11.2	25.8	2.13283e-93	45	11.7	25.7	7.16768e-94	41	11.4	25.1
	CRM1	Hsa_RGP3	TBLASTN	98.3	98.8	0	100	88.1	92.6	0	93	46.9	67.8	6.76357e-32	17	50.4	72	1.16387e-33	14	50.5	69.2	1.43723e-34	10	53.3	69.7	6.95883e-108	53	35.9	55.6	3.56862e-51	58	35.9	60.8	1.14592e-30	27	27.8	49.7	5.65508e-26	17	32.9	52.3	2.1686e-47	56	40.4	63.1	5.65254e-26	21	38.6	61.9
	CRM1	Sce_Yrb2p	BLASTP BLOSUM62	33.6	55.7	1.53777e-13	43	33.6	54.3	3.94586e-13	43	33.3	55.8	3.49233e-14	45	31.1	58.2	2.97767e-14	37	36	60.4	1.10369e-15	34	41.2	62.9	8.45431e-14	30	32.2	58.5	3.40536e-11	36	34.7	58.4	4.99572e-11	31	34.9	53.2	3.64059e-12	67	30.4	55.7	2.15583e-12	35	36.9	54.9	2.5176e-11	37	40	62.7
	CRM1	Sce_Yrb2p	BLASTP BLOSUM45	33.6	56.4	3.09621e-13	43	33.6	55	6.95607e-13	43	33.3	56.5	4.16346e-14	45	37.1	64.9	6.2496e-14	30	37.8	62.2	1.58356e-15	34	41.2	63.9	1.0175e-13	30	32.2	59.3	3.32522e-11	36	34.7	59.4	3.86854e-11	31	35.8	55.5	3.53952e-12	53	30.4	57.4	2.75675e-12	35	32.8	54.1	2.28524e-11	37	40	62.7
	CRM1	Sce_Yrb2p	BLASTP PAM250	32.5	65.9	7.42538e-12	39	32.5	65.1	1.33628e-11	39	32.7	65.3	3.20013e-12	45	26.4	57.1	2.24541e-11	86	27.3	58.9	4.40406e-13	71	34.5	66.4	6.24943e-11	35	32.2	65.3	3.97644e-10	36	30.3	54.9	1.0104e-06	37	32.6	62.1	3.27325e-10	58	28.7	60.9	9.22594e-08	35	42.7	65.3	2.05724e-08	23	40	64
	CRM1	Sce_Yrb2p	PSI-BLAST 2 iterations	22	41.3	7.31517e-51	87	22.1	38.6	1.44967e-49	89	21.1	38	1.63286e-53	96	25.5	46.8	1.65032e-42	86	22.4	43.5	4.63529e-51	98	23.7	40.1	3.00407e-50	97	22.6	35.8	2.84063e-39	97	23.1	37.4	5.81492e-41	87	22.3	37.3	5.22045e-42	89	24.9	45.3	5.36026e-43	88	24.3	38.4	3.64672e-35	87	21.9	34.6
	CRM1	Sce_Yrb2p	PSI-BLAST 3 iterations	20.3	39.2	2.07954e-48	92	19.3	35.7	2.60518e-46	98	20.6	37.1	9.91846e-51	100	22.4	43.6	1.64529e-28	48	19.6	37.9	7.55385e-40	94	21.9	35.7	6.76462e-46	98	18.6	32.2	6.99724e-42	99	19.5	34.1	1.31885e-40	99	18.8	34.8	6.71356e-42	99	18.6	34.1	1.92148e-46	85	19.6	32.3	3.17481e-28	98	18.3	32
	CRM1	Sce_Yrb2p	PSI-BLAST 5 iterations	17.8	32.8	6.49053e-49	100	18.4	32.5	1.51984e-47	100	19.6	36.2	4.86056e-49	100	22	40.9	6.76689e-27	49	18.1	33.4	2.78583e-40	100	20.1	34.2	3.94871e-45	98	18	32.1	1.99473e-38	100	19	33.4	2.8762e-40	100	18.9	34.5	6.04601e-42	98	17.8	32	1.54098e-43	86	18.1	31.3	5.43568e-28	100	17.4	29.8
	CRM1	Sce_Yrb2p	TBLASTN	36	55	1.26924e-07	34	32.2	54.8	5.67832e-09	35	39	61	0.0330524	18	30.4	58	5.66992e-12	34	37.8	61.1	2.25626e-11	28	40.8	59.2	3.53406e-05	22	31.3	58.3	2.53936e-09	35	32.2	48.3	2.61046e-07	36	34.8	54.8	3.72285e-07	35	30.4	55.7	9.67101e-11	35	35.3	53.8	3.83177e-09	36	37.5	61.1
	tRNA Export	Hsa_RANGAP	BLASTP BLOSUM62	100	100	0	100	88.8	95.9	0	100	81.3	91	0	100	69.5	85	0	100	60.6	77.5	0	100	64.2	81.4	1.33981e-135	72	45.3	60.2	1.49972e-111	96	51.4	68.1	4.56877e-97	59	42.2	63.4	1.38917e-83	64	44.5	60.2	6.65132e-102	93	42.9	60.2	4.26895e-68	68	53.7	69
	tRNA Export	Hsa_RANGAP	BLASTP BLOSUM45	100	100	0	100	88.8	95.9	0	100	81.3	91.3	0	100	69.5	85.3	0	100	60.6	77.7	0	100	66.2	82.8	5.37367e-136	68	44.9	61.1	1.38157e-110	96	51.4	69.8	8.26675e-97	59	42.2	65.5	3.24529e-84	64	44.5	61.9	2.31309e-102	93	46.9	65.3	1.91565e-68	55	48.7	66
	tRNA Export	Hsa_RANGAP	BLASTP PAM250	100	100	0	100	88.8	97.6	0	100	81.3	94.2	0	100	69.3	89.8	0	100	58.9	80.7	1.08306e-149	100	66.2	85.1	2.97101e-108	68	44.9	68.6	5.00542e-91	96	50.6	74.6	7.37794e-79	60	42.2	70.8	8.16992e-70	64	42.8	64.5	7.8164e-78	96	49.8	72.1	3.56446e-55	48	51.9	70.7
	tRNA Export	Hsa_RANGAP	PSI-BLAST 2 iterations	100	100	0	100	88.8	95.9	0	100	81.3	91	0	100	68.7	84.3	1.25225e-174	100	60.6	77.5	9.88584e-167	100	52.2	66.5	3.97661e-108	96	43.9	59.3	2.36542e-135	99	40.7	59.1	5.74123e-99	96	33.7	52.5	8.28557e-95	96	42.8	58.6	6.7434e-125	100	41.7	59.6	8.05523e-78	67	42.7	58.1
	tRNA Export	Hsa_RANGAP	PSI-BLAST 3 iterations	100	100	2.64484e-158	100	88.8	95.9	1.05068e-136	100	81.1	91	3.27778e-137	100	68.7	83.6	4.86864e-128	100	57.6	74.4	4.20446e-127	100	20.3	35.9	2.6892e-80	72	44.2	59.4	1.63032e-99	99	40.5	58.3	2.30308e-88	96	32.8	52.1	5.56914e-88	96	42.4	57.9	1.08542e-98	99	35.3	53.1	1.94522e-62	83	39.7	54.4
	tRNA Export	Hsa_RANGAP	PSI-BLAST 5 iterations	99.8	99.8	3.46254e-91	100	17	33.4	1.56424e-86	98	58.1	67.3	3.30932e-74	96	60.1	74.1	5.60613e-72	100	17.7	34.1	5.22917e-93	100	17.2	31.6	3.58956e-90	99	41.8	56.1	2.2041e-65	99	37.1	51.6	4.15753e-64	89	29.9	46.8	1.74524e-60	98	38.7	55.9	2.85721e-68	100	30.7	45.6	9.92406e-52	97	32.8	48.1
	tRNA Export	Hsa_RANGAP	TBLASTN	24.9	39.9	2.86414e-08	53	88.8	95.9	0	100	36.1	54.1	0.0328361	10	69.5	85	0	100	30.7	44.3	2.29191e-05	24	63.7	81.5	9.04381e-32	74	52.4	67.2	5.43854e-95	75	51.4	68.1	1.09407e-87	59	44.6	65.1	4.9116e-73	58	50.6	66.3	6.26741e-84	73	44.5	60.8	6.70248e-62	59	52.2	67
	tRNA Export	Sce_Rna1	BLASTP BLOSUM62	31.2	52.3	5.35447e-31	79	33	52	5.62052e-30	79	32.4	54.5	1.67591e-28	79	33.5	53	4.9573e-30	78	34.3	54.5	1.59703e-35	79	33.3	53.9	1.38343e-31	79	31.7	53	6.67191e-31	95	30.9	51.1	1.33136e-28	78	32	52.2	6.81857e-32	91	36.5	55.1	5.09695e-38	82	31.3	48.2	6.7104e-29	97	33.3	56
	tRNA Export	Sce_Rna1	BLASTP BLOSUM45	31.1	55	5.18393e-30	79	32.6	53.7	7.97956e-29	79	32	56.2	3.06657e-27	79	33.4	55.6	7.57262e-29	79	34.6	55.8	2.38816e-34	79	33.3	55.1	3.09974e-30	79	31.5	55.2	2.2485e-29	94	30.5	53.6	1.88131e-27	83	32	55.1	3.65077e-31	91	38.8	59.2	3.8983e-37	73	32.3	52.4	2.81365e-29	91	32	55.8
	tRNA Export	Sce_Rna1	BLASTP PAM250	31.2	61.7	4.04499e-23	79	31.8	60.7	6.44808e-22	79	30.5	61.1	4.75734e-20	79	31.8	61.1	1.774e-20	79	31.8	61.3	2.22089e-24	83	33.2	59.9	4.69773e-23	79	30.8	62.4	3.38486e-21	94	30.8	59.1	3.54855e-19	78	31.1	61.5	5.81382e-20	83	37.8	61.3	8.97797e-27	79	36.2	61.3	9.96159e-20	67	35.5	59.8
	tRNA Export	Sce_Rna1	PSI-BLAST 2 iterations	30	50.1	1.42288e-87	83	30.9	49.6	5.39534e-88	83	28.8	49.6	6.98642e-86	83	30.4	49.9	1.50549e-86	82	31.1	50	4.77806e-86	87	32.2	51.8	2.38153e-89	82	30.5	52.6	1.62078e-80	94	30.1	49.6	8.29348e-82	83	30.4	51.1	5.27961e-83	91	35.5	54.2	4.02579e-78	79	30.3	46.3	1.33431e-78	100	28.8	49.2
	tRNA Export	Sce_Rna1	PSI-BLAST 3 iterations	16.9	33	7.62314e-68	99	16.7	31.5	8.92903e-63	100	28.7	47.5	6.28438e-63	99	28.8	48.4	2.61866e-62	86	16.4	32.6	1.77327e-66	99	30.2	48.6	1.11872e-62	88	28.5	47.8	6.99805e-57	97	28.5	48	3.66845e-61	88	29.5	49.5	4.22183e-63	99	31.2	50.3	3.55411e-62	97	28	47.2	1.66279e-53	100	28.3	47.6
	tRNA Export	Sce_Rna1	PSI-BLAST 5 iterations	14.6	29.9	1.30676e-89	100	15.5	29.7	7.29019e-82	100	16.5	31.3	3.64148e-56	100	26.2	43.5	5.26342e-53	100	14.8	30.5	3.57331e-77	100	14.6	30	3.83751e-80	99	17.5	34.3	1.60469e-53	100	23.7	42	2.43139e-51	100	21	40.3	3.39997e-43	99	28.9	45.4	7.76078e-55	100	22.9	44.1	6.19154e-47	100	24	44.2
	tRNA Export	Sce_Rna1	TBLASTN	34.1	48.8	0.276326	32	32.1	51.4	1.56767e-28	79	24	41.1	0.197618	36	32.6	52.4	3.15861e-30	78	NC	NC	NC	NC	40	60	0.0970737	12	31.6	51.8	4.28881e-26	80	30.9	51.1	1.76091e-27	78	31.8	52.8	8.59809e-31	83	36.5	55.1	4.35079e-36	82	35.3	51.7	2.83917e-27	70	33.3	56
	CRM1	Hsa_RCC1	BLASTP BLOSUM62	100	100	0	100	96	97.9	0	100	89.8	95.1	0	100	73.6	86.1	0	100	81.7	91.3	0	100	79.3	91.3	0	100	56.3	75	2.12331e-174	95	32.9	52.1	6.51409e-35	58	32.4	50.9	1.34206e-35	64	47.5	67.2	5.46071e-148	99	29.4	50.5	2.37219e-22	58	29.9	50.3
	CRM1	Hsa_RCC1	BLASTP BLOSUM45	100	100	0	100	96	98.1	0	100	89.8	96	0	100	73.6	86.8	0	100	81.7	92.5	0	100	79.3	92.3	0	100	56.2	75.8	1.69748e-175	95	31.5	51.8	2.17273e-35	63	32.4	51.2	1.18036e-36	64	47.5	68.8	9.78388e-148	99	28.6	51.6	5.93347e-22	53	29.9	52.5
	CRM1	Hsa_RCC1	BLASTP PAM250	100	100	0	100	96	99.2	0	100	89.8	97.4	0	100	73.6	89.5	0	100	81.7	93.6	0	100	79.3	93	0	100	55.9	77.5	1.95047e-139	95	32.2	57	4.14754e-26	56	31.6	58	6.4935e-31	66	47.3	71.8	4.99017e-123	100	30.1	57.7	8.61055e-15	45	27.9	53
	CRM1	Hsa_RCC1	PSI-BLAST 2 iterations	100	100	0	100	96	97.9	0	100	89.8	95.1	0	100	73.6	86.1	0	100	81.7	91.3	0	100	79.1	91.1	0	100	56.2	75	2.2664e-169	95	27.6	46.1	1.38837e-90	75	27.2	46.1	7.2866e-89	80	47.3	67.2	1.99634e-155	99	24.5	41	5.70883e-62	62	25.6	41.1
	CRM1	Hsa_RCC1	PSI-BLAST 3 iterations	100	100	1.10143e-175	100	96	97.9	4.97195e-175	100	89.8	95.1	4.82737e-176	100	69.9	81.9	3.22923e-162	100	81.7	91.3	5.44963e-170	100	78.5	90.8	6.44123e-167	100	56	75	2.16655e-147	93	25.8	44.3	1.41667e-102	77	26.4	43.8	9.62712e-102	75	47.3	67	2.02317e-133	99	23.9	39	5.49153e-76	69	22.4	37.5
	CRM1	Hsa_RCC1	PSI-BLAST 5 iterations	100	100	5.29008e-150	100	96	97.9	1.47184e-149	100	89.8	95.1	3.85483e-152	100	69.7	81.5	5.97897e-144	100	71	83.6	7.54345e-148	100	78.5	90.8	1.31896e-146	100	53.4	72.2	1.22457e-135	99	25.1	43.4	3.83128e-101	83	26.8	43.9	1.53915e-100	76	45.2	65	3.61458e-123	100	19.3	33.7	1.44717e-77	97	21.8	36.5
	CRM1	Hsa_RCC1	TBLASTN	70.4	82.7	0	100	96	97.9	0	100	32.7	52.1	3.09492e-28	57	73.6	86.1	0	100	81.7	91.3	0	100	66.7	80.8	2.31092e-78	100	56.3	75	1.03259e-164	95	31	51.5	6.95512e-30	63	32.9	51	2.03708e-31	65	47.5	67.2	2.39845e-140	99	29.4	49.8	8.7044e-20	58	29.9	51.9
	CRM1	Sce_Srm1p	BLASTP BLOSUM62	28.3	47.5	1.30417e-37	93	28.5	47.3	8.28937e-38	93	27.6	43.6	9.80619e-23	91	31.3	49.6	2.39344e-40	86	31	46.9	3.30018e-42	96	30.1	48.4	1.07573e-36	86	27.4	47.7	7.28708e-39	90	29.3	45.9	8.24001e-35	86	29.2	43.7	5.58647e-35	96	31.2	47.7	9.0085e-39	87	25.8	45.7	2.18576e-23	79	26.9	46.7
	CRM1	Sce_Srm1p	BLASTP BLOSUM45	28.9	48.9	2.3138e-34	88	28.9	48.7	3.01272e-34	88	26.8	44.3	1.06386e-20	95	31.3	50.4	8.04454e-38	86	31.7	48.2	1.41818e-39	96	28.6	44.9	4.78626e-25	83	28	49	8.97602e-37	86	29.7	47.3	2.23431e-32	89	31.3	47.2	1.57374e-32	86	30.8	49	2.68652e-36	86	26.6	48	2.93602e-20	79	26.9	48.8
	CRM1	Sce_Srm1p	BLASTP PAM250	26.6	52.1	1.81984e-22	96	28.4	54.1	2.84876e-22	86	25.7	51.2	1.019e-14	98	27.8	54.7	1.53966e-23	93	31	53.8	2.34492e-25	96	29.6	56.3	1.83284e-16	84	26	52.8	1.07765e-23	85	30.2	52.3	1.4716e-18	85	29.6	51.6	9.94748e-21	86	30.5	56	3.25728e-21	86	25.3	52.4	3.80059e-13	84	28.8	57.7
	CRM1	Sce_Srm1p	PSI-BLAST 2 iterations	21.9	36.5	3.88008e-77	99	23.5	39.6	7.66864e-78	95	22.4	38.6	2.52067e-77	95	22.9	40.1	6.6114e-77	95	21.7	36.7	3.64301e-77	99	21.3	35.9	1.35511e-76	99	20	37.3	9.5957e-70	96	24.5	42.1	4.53631e-81	95	21.1	35.9	8.82063e-73	98	22.1	39.1	8.46924e-81	97	20.9	38.6	5.06731e-60	96	19.9	36.3
	CRM1	Sce_Srm1p	PSI-BLAST 3 iterations	20.7	34.2	1.23905e-101	100	21	34.9	1.86e-101	100	19.7	33.4	6.16325e-102	100	21	37.4	4.11681e-100	98	19.7	34.2	7.29099e-102	100	19.5	33	2.33386e-101	100	20	32.9	3.7761e-93	100	22.6	38.5	1.63e-101	99	21.8	37.4	1.07777e-101	96	20.7	37.4	2.64075e-101	97	19.4	36	4.95995e-77	97	18.3	34.5
	CRM1	Sce_Srm1p	PSI-BLAST 5 iterations	18.9	32.2	2.71449e-105	100	19.1	32.2	1.93913e-105	100	20.7	34.6	3.08335e-106	100	20.5	36.3	8.6505e-104	100	18.7	32.2	1.95086e-106	100	18.7	32	5.74484e-106	100	18.3	31.3	1.98609e-97	100	21.8	38	4.36268e-105	100	19.3	33.5	1.40794e-104	100	18.3	33.6	2.03878e-105	100	19.1	35.9	9.50542e-82	100	18	35.1
	CRM1	Sce_Srm1p	TBLASTN	27	44	5.20557e-21	71	28.3	47.5	3.88799e-31	93	24.6	40.4	3.28128e-17	93	30.6	48.9	8.5884e-35	86	30.6	46.4	8.87549e-37	96	31.3	50.4	0.000165642	27	27	47.7	1.91498e-33	85	28.6	45.4	1.3691e-28	86	29.8	44.5	3.51286e-29	86	31	46.6	1.2283e-30	86	25.4	45.3	1.33615e-19	82	26	45.8
miRNA Export	tRNA Export	Hsa_XPO5	BLASTP BLOSUM62	100	100	0	100	87.7	93.9	0	100	83.6	92.8	0	100	59	76	0	100	59.4	77.8	0	100	57.2	76.2	0	98	26.9	48.5	6.69904e-111	100	37.4	58.9	0	100	36.9	58.9	0	99	39	60	0	100	23.4	49.5	5.27379e-09	15	24.5	51.1
	tRNA Export	Hsa_XPO5	BLASTP BLOSUM45	100	100	0	100	87.7	94.5	0	100	83.6	93.4	0	100	59.1	77.8	0	100	59.4	78.9	0	100	57.2	77.8	0	98	27.4	51.2	2.99563e-107	100	37.5	61	0	100	36.8	60.9	0	99	39.2	61.6	0	100	25	57.4	4.62058e-08	11	26.1	59.2
	tRNA Export	Hsa_XPO5	BLASTP PAM250	100	100	0	100	87.7	96.4	0	100	83.2	95.3	0	100	58.6	82.6	0	100	58.8	82.4	0	100	57.3	82.2	0	98	26.1	56.9	4.95378e-95	100	36.9	66.8	0	100	36.5	65.7	2.88981e-174	99	38.5	67.4	0	100	23.3	58.3	3.63161e-09	15	24.2	58.6
	tRNA Export	Hsa_XPO5	PSI-BLAST 2 iterations	100	100	0	100	87.7	93.9	0	100	83.1	92.3	0	100	58.9	75.8	0	100	58.7	76.9	0	100	57.1	76.1	0	98	26.4	47.9	0	100	37.4	58.7	0	100	36	58.2	0	99	38.6	59.5	0	99	15.5	35.4	1.13334e-63	74	16.3	37
	tRNA Export	Hsa_XPO5	PSI-BLAST 3 iterations	100	100	0	100	87.7	93.9	0	100	82.9	92	0	100	58.6	75.3	0	100	58.7	76.9	0	100	57	75.8	0	98	25.7	47.3	1.85998e-169	100	37	58.4	0	100	35.2	56.7	0	99	38.3	58.7	0	99	15	33.9	5.82915e-108	74	14.8	34.9
	tRNA Export	Hsa_XPO5	PSI-BLAST 5 iterations	100	100	0	100	87.7	93.9	0	100	82.7	91.9	0	100	58.2	74.9	0	100	58.7	76.6	5.3039e-178	100	57	75.7	1.08436e-180	98	14.4	31.8	5.21258e-116	84	36.2	57.2	1.41783e-150	100	34.8	56	2.05166e-140	99	37.8	57.9	1.49632e-155	99	13.1	31.3	1.36699e-93	84	13.8	31.7
	tRNA Export	Hsa_XPO5	TBLASTN	100	100	0	100	87.7	93.9	0	100	78.9	89.5	1.1707e-39	46	59.2	76	0	100	NC	NC	NC	NC	55.6	74.6	3.2237e-41	42	26.9	48.5	1.8961e-101	100	37.4	58.9	0	100	36.9	58.9	0	99	39	60	0	100	23.3	50	7.99135e-08	15	24.4	51.7
	tRNA Export	Sce_Msn5p	BLASTP BLOSUM62	25	43.2	5.03201e-15	58	23.7	42.8	9.28162e-15	68	25.3	43	3.70151e-19	58	26.1	47.2	2.49856e-24	48	21.3	44	3.62573e-13	50	24	46.3	9.1643e-15	45	26.4	46.3	1.31325e-09	10	29.7	58.5	2.85748e-08	10	26.7	50.9	1.10429e-05	13	20.9	41.9	4.93646e-11	82	30.1	48.5	0.300138	8	20.2	49.5
	tRNA Export	Sce_Msn5p	BLASTP BLOSUM45	24.3	44.4	8.25446e-14	66	23.3	45.4	6.0397e-14	65	25.1	44.1	2.3384e-17	58	26.3	49.5	2.58804e-22	45	26.9	53.3	8.51815e-10	15	23.1	45.9	1.2113e-12	37	26.4	47.9	1.77583e-09	10	30.2	58.6	1.60064e-08	9	28.4	56.9	4.33027e-06	9	22.2	46.1	2.95458e-09	39	20.2	45.4	2.09493	10	20.2	54.8
	tRNA Export	Sce_Msn5p	BLASTP PAM250	21.7	50.3	2.10236e-08	52	26.2	51.9	6.84393e-07	28	23.2	50.9	1.88965e-10	47	24.6	52.9	5.02947e-16	49	25.8	55.5	1.96028e-07	15	23.4	53.3	2.62664e-11	38	26	55.3	3.30113e-09	10	27.1	57.6	2.70825e-05	10	27	57.7	0.00339108	9	21	52.6	2.32234e-06	28	20.5	53.5	0.265099	10	24.4	59.8
	tRNA Export	Sce_Msn5p	PSI-BLAST 2 iterations	19.5	38	0	93	18.8	37.9	0	100	20.3	38.6	0	94	18	39	2.13555e-170	92	17.7	38.6	5.18198e-170	99	18.3	38.3	4.50951e-166	92	14.9	33.6	2.58442e-70	98	17.6	37.7	9.89623e-134	93	17.4	36.3	5.22582e-119	93	17.9	39.3	0	98	15.3	33.1	2.0053e-18	65	18.3	37.3
	tRNA Export	Sce_Msn5p	PSI-BLAST 3 iterations	18.5	37	0	100	18	36.8	0	100	18.9	36.7	0	99	16.8	38.1	0	99	16.6	36.9	0	99	16.5	36.4	0	97	13.9	32	5.58247e-144	98	16.5	35.8	0	98	16.2	34.3	3.5304e-173	99	16.4	36.5	0	100	14.2	32.2	5.15357e-97	68	14.2	33.2
	tRNA Export	Sce_Msn5p	PSI-BLAST 5 iterations	17.7	35.6	1.13982e-155	100	17.1	35	5.5375e-153	100	17.4	35.4	4.48567e-159	100	16.1	36.6	8.79757e-140	99	15.7	35.2	1.53342e-129	100	15.8	35.6	1.0891e-135	97	10.3	28.2	1.69121e-112	78	15.7	35.2	1.49098e-119	98	15.4	33.6	1.45815e-108	99	16.1	35.4	8.77153e-126	99	11.8	29.5	1.22671e-91	78	11.7	29.7
	tRNA Export	Sce_Msn5p	TBLASTN	25	43.2	1.55273e-14	58	23.7	42.8	2.1771e-12	68	NC	NC	NC	NC	26.5	47.9	5.50562e-24	44	NC	NC	NC	NC	NC	NC	NC	NC	26.4	46.3	8.26076e-09	10	30.2	58.6	1.57982e-06	9	26.7	50.9	0.000208719	13	NC	NC	NC	NC	NC	NC	NC	NC	28.8	52.1
	rRNA Export	Hsa_RAN	BLASTP BLOSUM62	100	100	2.49182e-127	100	100	100	2.20745e-127	100	98.6	99.5	2.12046e-126	100	97.7	98.1	5.47546e-125	100	94.9	96.7	1.37777e-120	99	94.1	96.1	3.37238e-113	95	85.4	91.2	9.21671e-104	95	91.3	93.2	1.75612e-110	95	87	91.7	4.96352e-111	100	90.8	94.2	2.86917e-111	95	91.8	95.9	2.45423e-106	90	91.8	95.9
	rRNA Export	Hsa_RAN	BLASTP BLOSUM45	100	100	1.5371e-128	100	100	100	1.36126e-128	100	98.6	100	1.66421e-127	100	97.7	99.1	5.75496e-126	100	94.9	96.7	1.12717e-121	99	94.1	96.1	3.53521e-114	95	85.4	91.7	4.01309e-104	95	91.3	93.2	3.01717e-111	95	87	91.7	1.58955e-111	100	90.8	94.2	3.70797e-112	95	91.8	95.9	3.14506e-107	90	91.8	95.9
	rRNA Export	Hsa_RAN	BLASTP PAM250	100	100	4.72742e-100	100	100	100	4.11239e-100	100	98.6	100	9.62469e-100	100	97.7	99.5	8.7897e-99	100	94.9	97.2	7.28282e-96	99	94.1	96.6	3.02081e-90	95	85.4	93.2	1.8008e-83	95	91.3	94.7	1.8851e-87	95	87	93.5	1.47705e-88	100	87.5	92.1	1.7929e-88	100	87.3	93.2	8.05335e-87	95	87.3	93.2
	rRNA Export	Hsa_RAN	PSI-BLAST 2 iterations	100	100	9.51153e-101	100	100	100	8.42607e-101	100	98.6	99.5	1.41521e-100	100	97.7	98.1	4.97463e-100	100	94.9	96.7	2.67388e-96	99	94.6	96.1	4.49222e-92	94	81.9	88.4	4.03901e-90	100	88.4	90.3	9.34013e-91	100	87	91.7	2.44821e-92	100	87.5	91.7	3.54337e-92	100	87.3	92.2	2.56434e-88	95	87.3	92.2
	rRNA Export	Hsa_RAN	PSI-BLAST 3 iterations	100	100	3.89814e-96	100	100	100	3.45328e-96	100	98.6	99.5	4.82734e-96	100	97.7	98.1	5.50118e-96	100	94.4	96.3	2.32141e-92	100	94.6	96.1	6.81714e-90	94	81.9	88.4	5.97612e-89	100	88.4	90.3	3.95436e-89	100	87	91.7	4.03856e-90	100	87.5	91.7	4.47416e-91	100	30	51	6.36113e-89	93	30	51
	rRNA Export	Hsa_RAN	PSI-BLAST 5 iterations	28.1	47.3	1.72073e-94	94	28.1	47.3	1.52436e-94	94	28.1	47.3	5.74978e-95	94	27.1	47.3	1.05395e-95	94	27.2	47	1.67455e-94	94	27.9	47.3	5.08002e-95	93	27.5	47.5	3.1631e-94	94	27.2	48	5.74589e-93	94	27.6	48.8	3.70965e-93	94	26.6	48.8	7.61802e-95	94	29.1	49.8	1.04602e-97	94	29.1	49.8
	rRNA Export	Hsa_RAN	TBLASTN	84.2	89.2	2.19922e-101	56	100	100	4.19641e-126	100	98.6	99.5	3.89671e-125	100	97.6	98.1	7.87447e-121	97	33.9	59.1	4.19045e-24	79	94.5	96.3	2.49295e-82	76	85.4	91.2	4.77587e-103	95	91.3	93.2	6.95485e-110	95	87	91.7	3.1426e-110	100	90.8	94.2	2.0879e-109	95	91.8	95.9	1.89476e-105	90	91.8	95.9
	rRNA Export	Sce_Gsp1p	BLASTP BLOSUM62	83	89.2	1.39972e-102	97	83	89.2	1.23973e-102	97	83	89.6	5.16448e-103	97	83	89.6	1.00033e-103	97	82.4	90.7	2.79188e-101	93	81.1	89.3	9.52074e-100	94	78.8	89.2	7.612e-98	93	79.6	90	2.43396e-102	96	79.3	90.9	3.09282e-101	95	79.1	88.4	1.98996e-101	98	83.8	93.9	4.97589e-101	90	83.8	93.9
	rRNA Export	Sce_Gsp1p	BLASTP BLOSUM45	83	89.6	1.57814e-103	97	83	89.6	1.39702e-103	97	83	89.6	4.82432e-104	97	83	90.6	9.71561e-105	97	82.4	91.2	2.25871e-102	93	81.1	89.3	8.45276e-101	94	78.8	89.2	2.46712e-98	93	79.6	90	6.84301e-103	96	79.3	90.9	8.28264e-102	95	79.1	88.4	2.6423e-102	98	83.3	93.4	6.41469e-102	90	83.3	93.4
	rRNA Export	Sce_Gsp1p	BLASTP PAM250	83.9	92.2	1.9232e-83	94	83.9	92.2	1.70449e-83	94	83.9	92.2	1.03696e-83	94	83.9	92.7	4.40084e-84	94	82	91.2	5.43496e-83	94	80.7	91.3	1.84334e-81	95	78.4	92.6	8.48488e-79	93	79.2	92	3.8699e-82	97	77.1	90.2	1.21598e-81	98	77.9	90.6	2.79096e-82	97	81.3	94.6	3.12617e-83	93	81.3	94.6
	rRNA Export	Sce_Gsp1p	PSI-BLAST 2 iterations	81.2	87.3	4.20526e-92	97	81.2	87.3	3.72458e-92	97	81.2	87.8	1.63125e-92	97	81.2	87.8	5.57243e-93	97	79.8	87.8	2.83513e-91	97	81.8	89.7	1.37299e-88	93	78.4	88.7	4.49276e-89	93	79.2	89.6	1.05592e-90	97	77.8	89.2	3.41502e-90	97	77.9	88.7	1.98735e-91	97	80.5	90.7	1.69474e-89	94	80.5	90.7
	rRNA Export	Sce_Gsp1p	PSI-BLAST 3 iterations	80.2	86.6	2.45642e-92	99	80.2	86.6	2.17564e-92	99	80.2	87.1	1.4104e-92	99	80.2	87.1	3.3937e-93	99	79.8	87.8	6.7839e-91	97	29.1	49	1.11013e-89	89	78.4	88.7	1.50095e-88	93	79.2	89.6	6.01896e-89	97	76.5	88	1.12234e-88	99	77	87.6	2.85933e-90	99	29.9	50.7	2.80829e-90	92	29.9	50.7
	rRNA Export	Sce_Gsp1p	PSI-BLAST 5 iterations	30.2	50.3	5.07056e-92	91	30.2	50.3	4.49097e-92	91	30	50	1.76472e-92	91	29.1	48.2	6.02837e-93	91	28.4	48.5	3.80906e-92	89	29.7	49.5	3.50392e-92	88	29.7	50.3	7.25023e-91	89	28.6	51.5	1.49191e-90	89	28.9	50	6.79124e-91	93	26.7	49	1.53942e-92	92	29.6	50.2	2.3326e-93	93	29.7	50.5
	rRNA Export	Sce_Gsp1p	TBLASTN	74.4	83.3	2.70865e-72	41	87.7	93	1.31968e-93	85	88.6	93.5	1.72913e-93	84	88	92.9	1.45724e-94	84	37.6	58.8	4.34186e-24	75	89.1	94.2	1.59659e-64	63	83.4	90.9	6.54109e-87	80	85.8	92.9	1.02858e-93	84	86.1	93.9	1.28597e-92	82	85.3	92.4	1.10802e-92	84	89.4	95.5	3.1401e-95	82	89.4	95.5
		Hsa-no ortholog
	miRNA Export	Sce_Rnt1p	BLASTP BLOSUM62	28.8	45.5	2.0034e-08	42	28.8	45.5	2.08346e-08	42	28.8	45.5	9.96915e-09	42	29.2	47.4	2.48752e-09	33	31.7	49.6	2.67064e-08	26	31.7	49.6	2.76349e-08	26	29.6	48	8.8712e-08	21	29.4	52.4	1.05318e-08	27	30.4	50.4	9.32448e-08	27	31.7	52.4	1.35097e-08	27	34.7	52.9	8.0305e-10	26	29.4	47.2
	miRNA Export	Sce_Rnt1p	BLASTP BLOSUM45	35.8	55.8	1.42256e-08	20	35.8	55.8	1.24684e-08	20	35.8	55.8	8.98784e-09	20	31.7	51.6	2.36109e-09	27	35.8	55.8	1.66993e-08	20	31.7	52	2.16744e-08	26	29.6	51	3.48288e-08	21	34.7	61.1	5.99308e-09	20	36.8	62.1	6.20318e-07	20	33.3	54.8	8.57339e-09	27	34.7	55.4	5.77798e-10	26	32.8	55.7
	miRNA Export	Sce_Rnt1p	BLASTP PAM250	44.2	76.9	5.08525e-05	11	44.2	76.9	4.85468e-05	11	44.2	76.9	2.59997e-05	11	44.2	76.9	1.33222e-05	11	44.2	76.9	5.17859e-05	11	46.9	75.5	3.82012e-05	10	44	76	6.80741e-05	11	38.5	75	8.70019e-06	11	41.2	74.5	8.27704e-05	11	40.7	72.2	1.1571e-05	11	38.4	68.7	2.24747e-05	21	32	64.1
	miRNA Export	Sce_Rnt1p	PSI-BLAST 2 iterations	22.3	39.9	1.55899e-46	63	23.2	39.9	1.07722e-46	58	22	40	1.4997e-46	63	23.7	40.4	2.79357e-48	57	22.7	40.1	2.24029e-46	63	22.9	41.4	3.26375e-46	68	21	37.6	1.94376e-43	62	22.5	39.7	1.65423e-41	57	21.4	37.7	1.41611e-41	73	22	39	2.81556e-44	66	25.1	41.7	3.1383e-35	47	21.4	39.6
	miRNA Export	Sce_Rnt1p	PSI-BLAST 3 iterations	19	37.2	1.6918e-58	94	19.1	36.5	1.92853e-58	87	18.9	37.7	3.94107e-58	93	19.1	38.7	2.44245e-57	93	19.1	36.4	1.77107e-57	90	23.5	43.3	1.1706e-49	68	19.2	35.6	1.46331e-50	69	20.8	35	5.58199e-54	90	21.4	37.7	1.05569e-53	73	21	35.9	3.61029e-56	90	19.8	38	6.21373e-45	85	20.4	37.9
	miRNA Export	Sce_Rnt1p	PSI-BLAST 5 iterations	18.4	36.7	3.67759e-67	94	18.2	36.6	3.63781e-67	93	18.6	37.3	9.23511e-67	93	18.5	38.3	6.43258e-66	93	18.6	36.6	2.16544e-65	90	18.9	37	2.49037e-46	76	17.9	35	1.80466e-57	98	18.9	35.8	3.86758e-64	93	17.4	37.8	1.22881e-58	95	19.4	37.5	5.77182e-60	94	18.5	36.9	1.25483e-48	77	17.6	36
	miRNA Export	Sce_Rnt1p	TBLASTN	31.7	49.6	5.61919e-08	26	31.7	49.6	2.49694e-06	26	31.9	54.6	0.00183115	25	29.2	47.4	4.72569e-09	33	NC	NC	NC	NC	32.6	51.1	2.72348e-05	20	29.6	48	6.17374e-07	21	35.1	58.5	2.01639e-07	20	32.2	50.8	1.18868e-06	25	28.6	48.1	4.86921e-07	33	34.7	52.9	1.0157e-08	26	34.7	55.4
snRNA/snoRNA Export	rRNA Export	Hsa_XPO1	BLASTP BLOSUM62	100	100	0	100	98	98.8	0	100	98.6	99.2	0	100	26.1	53.8	4.31021e-11	19	96.3	97.7	0	100	95.5	97.7	0	100	81	90.1	0	100	71.6	83.3	0	99	70.9	82.9	0	100	76.5	87	0	100	52.2	71.1	0	99	52.3	70.9
	rRNA Export	Hsa_XPO1	BLASTP BLOSUM45	100	100	0	100	98	99	0	100	98.6	99.3	0	100	32.1	58.9	9.0811e-11	10	96.3	97.8	0	100	95.5	97.8	0	100	81	90.4	0	100	71.3	83.5	0	99	71	83.7	0	100	76.6	87.8	0	100	52.2	72.2	0	99	52.3	72.5
	rRNA Export	Hsa_XPO1	BLASTP PAM250	100	100	0	100	98	99.3	0	100	98.6	99.6	0	100	26.6	61.3	4.4737e-11	19	96.3	99.1	0	100	95.5	98.9	0	100	81.2	93.3	0	100	71.1	86.4	0	99	71	86.7	0	99	76.5	90	0	99	52.1	77.6	0	99	52.4	77.6
	rRNA Export	Hsa_XPO1	PSI-BLAST 2 iterations	100	100	0	100	98	98.8	0	100	98.6	99.2	0	100	17.1	34.5	4.22852e-50	83	96.3	97.7	0	100	95.5	97.7	0	100	81	90.1	0	100	71.3	83	0	99	70.8	82.9	0	100	76.3	86.8	0	100	51.9	70.2	0	99	52.3	70.7
	rRNA Export	Hsa_XPO1	PSI-BLAST 3 iterations	100	100	0	100	98	98.8	0	100	98.6	99.2	0	100	15.2	32.2	1.0535e-83	92	96.3	97.7	0	100	95.5	97.7	0	100	81	90.1	0	100	71.3	83	0	99	70.8	82.9	0	100	76.2	86.4	0	99	51.8	70.1	0	99	52.2	70.5
	rRNA Export	Hsa_XPO1	PSI-BLAST 5 iterations	100	100	0	100	98	98.8	0	100	98.6	99.2	0	100	14.1	31.7	2.91383e-82	93	96.3	97.7	0	100	95.5	97.7	0	100	80.9	89.9	0	100	71.3	83	0	99	70.6	82.8	0	100	76.1	86.4	0	99	51.2	69.4	1.21162e-177	99	51.6	70.2
	rRNA Export	Hsa_XPO1	TBLASTN	100	100	0	100	98	98.8	0	100	94.6	96.5	6.09773e-60	92	26.1	53.8	4.66344e-11	19	22.4	47	0.0220296	13	87.4	92.4	2.50257e-106	62	81	90.1	0	100	71.6	83.3	0	99	70.8	82.9	0	100	76.5	87	0	100	52.2	71.1	0	99	52.3	70.9
	rRNA Export	Sce_Crm1p	BLASTP BLOSUM62	47	66.9	0	100	47.4	66.9	0	100	47.3	67	0	100	21.1	50.5	8.24254e-08	19	47.7	67.1	0	100	47.1	67	0	100	46.3	66	0	100	43.7	64.5	0	100	43	63.8	0	100	45.7	64.9	0	100	42.5	63.2	0	99	42.2	62.8
	rRNA Export	Sce_Crm1p	BLASTP BLOSUM45	47	68.1	0	100	47.4	68	0	100	47.3	68	0	100	21.1	52.9	2.86759e-07	19	47.7	68.1	0	100	47.1	68	0	100	46.3	67.1	0	100	43.7	65.3	0	100	43.2	65.1	0	100	45.9	66.2	0	100	42.6	64.2	0	99	42.2	64
	rRNA Export	Sce_Crm1p	BLASTP PAM250	46.6	72.4	0	100	46.9	72.4	0	100	46.9	72.2	0	100	21.8	60.9	1.10966e-09	19	47.3	72.3	0	100	46.6	72.1	0	100	45.8	71.6	0	100	43.5	70.4	0	100	42.6	69.4	0	100	45.9	70.6	0	100	41.9	67.8	0	99	41.9	67.5
	rRNA Export	Sce_Crm1p	PSI-BLAST 2 iterations	46.8	66.6	0	100	47.1	66.6	0	100	47	66.7	0	100	17.8	44.3	5.82832e-48	32	47.5	66.8	0	100	46.8	66.8	0	100	45.8	65.3	0	100	43.3	64.2	0	100	42.6	63.4	0	100	45.3	64.4	0	100	40.9	61.9	0	99	41.1	61.6
	rRNA Export	Sce_Crm1p	PSI-BLAST 3 iterations	46.7	66.5	0	100	47	66.5	0	100	47	66.6	0	100	14.3	31.9	3.49777e-66	94	47.4	66.7	0	100	46.7	66.7	0	100	45.6	65.3	0	100	43.3	64.2	0	100	42.4	63.3	0	100	45.3	64.5	0	100	40.9	62	0	99	41.1	61.6
	rRNA Export	Sce_Crm1p	PSI-BLAST 5 iterations	46.3	66.1	0	100	46.7	66.1	0	100	46.6	66.2	0	100	12.8	29.5	9.88864e-72	94	47	66.3	0	100	46.5	66.3	0	100	45.6	65.3	0	100	42.9	63.6	0	100	42.1	62.7	0	100	45.3	64.4	0	100	40.3	61.1	1.10795e-172	100	40.7	61.2
	rRNA Export	Sce_Crm1p	TBLASTN	47	66.9	0	100	47.4	66.9	0	100	54.5	75.6	6.35897e-18	38	21.1	50.5	1.6772e-07	19	24.4	45.3	8.77901	8	45.9	67.2	1.58922e-51	54	46.3	65.9	0	100	43.8	64.1	0	100	42.9	63.6	0	100	45.6	64.8	0	100	42	62.6	0	99	41.8	62.2
	rRNA Export	Hsa_RAN	BLASTP BLOSUM62	100	100	2.49182e-127	100	100	100	2.20745e-127	100	98.6	99.5	2.12046e-126	100	97.7	98.1	5.47546e-125	100	94.9	96.7	1.37777e-120	99	94.1	96.1	3.37238e-113	95	85.4	91.2	9.21671e-104	95	91.3	93.2	1.75612e-110	95	87	91.7	4.96352e-111	100	90.8	94.2	2.86917e-111	95	91.8	95.9	2.45423e-106	90	91.8	95.9
	rRNA Export	Hsa_RAN	BLASTP BLOSUM45	100	100	1.5371e-128	100	100	100	1.36126e-128	100	98.6	100	1.66421e-127	100	97.7	99.1	5.75496e-126	100	94.9	96.7	1.12717e-121	99	94.1	96.1	3.53521e-114	95	85.4	91.7	4.01309e-104	95	91.3	93.2	3.01717e-111	95	87	91.7	1.58955e-111	100	90.8	94.2	3.70797e-112	95	91.8	95.9	3.14506e-107	90	91.8	95.9
	rRNA Export	Hsa_RAN	BLASTP PAM250	100	100	4.72742e-100	100	100	100	4.11239e-100	100	98.6	100	9.62469e-100	100	97.7	99.5	8.7897e-99	100	94.9	97.2	7.28282e-96	99	94.1	96.6	3.02081e-90	95	85.4	93.2	1.8008e-83	95	91.3	94.7	1.8851e-87	95	87	93.5	1.47705e-88	100	87.5	92.1	1.7929e-88	100	87.3	93.2	8.05335e-87	95	87.3	93.2
	rRNA Export	Hsa_RAN	PSI-BLAST 2 iterations	100	100	9.51153e-101	100	100	100	8.42607e-101	100	98.6	99.5	1.41521e-100	100	97.7	98.1	4.97463e-100	100	94.9	96.7	2.67388e-96	99	94.6	96.1	4.49222e-92	94	81.9	88.4	4.03901e-90	100	88.4	90.3	9.34013e-91	100	87	91.7	2.44821e-92	100	87.5	91.7	3.54337e-92	100	87.3	92.2	2.56434e-88	95	87.3	92.2
	rRNA Export	Hsa_RAN	PSI-BLAST 3 iterations	100	100	3.89814e-96	100	100	100	3.45328e-96	100	98.6	99.5	4.82734e-96	100	97.7	98.1	5.50118e-96	100	94.4	96.3	2.32141e-92	100	94.6	96.1	6.81714e-90	94	81.9	88.4	5.97612e-89	100	88.4	90.3	3.95436e-89	100	87	91.7	4.03856e-90	100	87.5	91.7	4.47416e-91	100	30	51	6.36113e-89	93	30	51
	rRNA Export	Hsa_RAN	PSI-BLAST 5 iterations	28.1	47.3	1.72073e-94	94	28.1	47.3	1.52436e-94	94	28.1	47.3	5.74978e-95	94	27.1	47.3	1.05395e-95	94	27.2	47	1.67455e-94	94	27.9	47.3	5.08002e-95	93	27.5	47.5	3.1631e-94	94	27.2	48	5.74589e-93	94	27.6	48.8	3.70965e-93	94	26.6	48.8	7.61802e-95	94	29.1	49.8	1.04602e-97	94	29.1	49.8
	rRNA Export	Hsa_RAN	TBLASTN	84.2	89.2	2.19922e-101	56	100	100	4.19641e-126	100	98.6	99.5	3.89671e-125	100	97.6	98.1	7.87447e-121	97	33.9	59.1	4.19045e-24	79	94.5	96.3	2.49295e-82	76	85.4	91.2	4.77587e-103	95	91.3	93.2	6.95485e-110	95	87	91.7	3.1426e-110	100	90.8	94.2	2.0879e-109	95	91.8	95.9	1.89476e-105	90	91.8	95.9
	rRNA Export	Sce_Gsp1p	BLASTP BLOSUM62	83	89.2	1.39972e-102	97	83	89.2	1.23973e-102	97	83	89.6	5.16448e-103	97	83	89.6	1.00033e-103	97	82.4	90.7	2.79188e-101	93	81.1	89.3	9.52074e-100	94	78.8	89.2	7.612e-98	93	79.6	90	2.43396e-102	96	79.3	90.9	3.09282e-101	95	79.1	88.4	1.98996e-101	98	83.8	93.9	4.97589e-101	90	83.8	93.9
	rRNA Export	Sce_Gsp1p	BLASTP BLOSUM45	83	89.6	1.57814e-103	97	83	89.6	1.39702e-103	97	83	89.6	4.82432e-104	97	83	90.6	9.71561e-105	97	82.4	91.2	2.25871e-102	93	81.1	89.3	8.45276e-101	94	78.8	89.2	2.46712e-98	93	79.6	90	6.84301e-103	96	79.3	90.9	8.28264e-102	95	79.1	88.4	2.6423e-102	98	83.3	93.4	6.41469e-102	90	83.3	93.4
	rRNA Export	Sce_Gsp1p	BLASTP PAM250	83.9	92.2	1.9232e-83	94	83.9	92.2	1.70449e-83	94	83.9	92.2	1.03696e-83	94	83.9	92.7	4.40084e-84	94	82	91.2	5.43496e-83	94	80.7	91.3	1.84334e-81	95	78.4	92.6	8.48488e-79	93	79.2	92	3.8699e-82	97	77.1	90.2	1.21598e-81	98	77.9	90.6	2.79096e-82	97	81.3	94.6	3.12617e-83	93	81.3	94.6
	rRNA Export	Sce_Gsp1p	PSI-BLAST 2 iterations	81.2	87.3	4.20526e-92	97	81.2	87.3	3.72458e-92	97	81.2	87.8	1.63125e-92	97	81.2	87.8	5.57243e-93	97	79.8	87.8	2.83513e-91	97	81.8	89.7	1.37299e-88	93	78.4	88.7	4.49276e-89	93	79.2	89.6	1.05592e-90	97	77.8	89.2	3.41502e-90	97	77.9	88.7	1.98735e-91	97	80.5	90.7	1.69474e-89	94	80.5	90.7
	rRNA Export	Sce_Gsp1p	PSI-BLAST 3 iterations	80.2	86.6	2.45642e-92	99	80.2	86.6	2.17564e-92	99	80.2	87.1	1.4104e-92	99	80.2	87.1	3.3937e-93	99	79.8	87.8	6.7839e-91	97	29.1	49	1.11013e-89	89	78.4	88.7	1.50095e-88	93	79.2	89.6	6.01896e-89	97	76.5	88	1.12234e-88	99	77	87.6	2.85933e-90	99	29.9	50.7	2.80829e-90	92	29.9	50.7
	rRNA Export	Sce_Gsp1p	PSI-BLAST 5 iterations	30.2	50.3	5.07056e-92	91	30.2	50.3	4.49097e-92	91	30	50	1.76472e-92	91	29.1	48.2	6.02837e-93	91	28.4	48.5	3.80906e-92	89	29.7	49.5	3.50392e-92	88	29.7	50.3	7.25023e-91	89	28.6	51.5	1.49191e-90	89	28.9	50	6.79124e-91	93	26.7	49	1.53942e-92	92	29.6	50.2	2.3326e-93	93	29.7	50.5
	rRNA Export	Sce_Gsp1p	TBLASTN	74.4	83.3	2.70865e-72	41	87.7	93	1.31968e-93	85	88.6	93.5	1.72913e-93	84	88	92.9	1.45724e-94	84	37.6	58.8	4.34186e-24	75	89.1	94.2	1.59659e-64	63	83.4	90.9	6.54109e-87	80	85.8	92.9	1.02858e-93	84	86.1	93.9	1.28597e-92	82	85.3	92.4	1.10802e-92	84	89.4	95.5	3.1401e-95	82	89.4	95.5
	snRNA Export	Hsa_PHAX	BLASTP BLOSUM62	100	100	0	100	85.5	90.4	0	100	74.9	84	2.36204e-155	100	28.2	45.1	0.490281	18	53.6	72.3	1.33441e-101	99	48.4	61.5	2.12038e-20	31	37.5	62	4.21604e-27	55	34.8	54.9	1.60106e-21	59	31	50.4	1.78134e-22	85	37	56	2.05494e-22	55	32.8	63.8	2.0534e-16	29	36.6	59.5
	snRNA Export	Hsa_PHAX	BLASTP BLOSUM45	100	100	0	100	85.5	90.9	0	100	74.9	84.5	4.38953e-156	100	28.2	45.1	0.264224	18	52.8	73.1	7.48071e-101	99	52	68.6	3.10635e-20	26	37.5	62.5	3.51408e-27	55	33.5	54.1	8.68123e-21	59	31.3	50.1	5.39392e-22	85	34.3	55.1	2.08373e-22	55	32.8	66.4	4.94908e-17	29	37.4	61.1
	snRNA Export	Hsa_PHAX	BLASTP PAM250	100	100	0	100	85.5	92.6	2.06244e-156	100	74.9	87.8	6.42684e-127	100	26.3	52.6	0.202061	24	53.6	78.5	8.57938e-90	99	46.3	64.2	3.48386e-16	31	36.6	66.7	1.08294e-23	55	32.1	58.8	2.00786e-18	56	31	53.1	2.62641e-15	85	34.1	64.1	8.92249e-20	55	31.1	68	5.14331e-13	31	33	65.1
	snRNA Export	Hsa_PHAX	PSI-BLAST 2 iterations	100	100	1.9805e-150	100	85.5	90.4	1.05241e-138	100	74.9	83.8	3.75121e-127	100	16.6	34.5	0.000874541	57	51.8	70.5	3.32042e-107	99	45.8	58.8	2.53037e-28	33	36	59.6	2.65699e-50	58	26.6	43.3	1.2067e-60	97	28.2	47.5	3.68977e-85	98	30.5	49.4	1.53948e-53	63	30.4	60.7	1.30871e-29	34	34.3	56
	snRNA Export	Hsa_PHAX	PSI-BLAST 3 iterations	100	100	2.11944e-124	100	85.5	90.4	1.58471e-114	100	74.9	83.8	1.71249e-104	100	17.1	28.6	0.820306	27	52.8	71.5	5.70401e-89	99	45.2	58.7	1.1111e-24	32	34.6	58.3	1.62988e-44	58	26.6	43.3	5.87162e-77	97	28.2	47.5	2.67294e-81	98	26.9	45.2	1.39499e-54	75	27.2	52.3	2.58029e-25	49	34.3	56
	snRNA Export	Hsa_PHAX	PSI-BLAST 5 iterations	100	100	8.54628e-123	100	85.5	90.4	1.10832e-112	100	74.9	83.8	3.57307e-102	100	17.1	28.6	0.961847	27	51.8	70.5	3.85835e-87	99	39.3	53.3	1.17869e-24	34	32.2	55.2	9.17078e-45	61	26.6	43.1	2.25267e-74	97	28.2	47.5	1.25248e-79	98	26.9	45.2	1.17052e-57	75	27.2	52.3	3.42193e-32	49	31.2	48.4
	snRNA Export	Hsa_PHAX	TBLASTN	60.3	69.5	3.23393e-79	82	85	89.8	2.07973e-176	100	74.3	82.6	8.52354e-65	61	40	57.8	8.44679	11	53.6	70.8	2.46583e-97	99	51.4	65.4	6.21702e-84	90	37.5	62	4.60924e-26	55	34.8	54.9	6.09174e-20	59	31	50.4	8.66966e-18	85	37	56	9.76934e-21	55	32.8	63.8	1.87096e-15	29	36.6	59.5
		Sce-no ortholog
I: %Identity
S: %Similarity
QC: Query coverage
[truncated: 206 more columns]

## Sheet: Table S4
Code: Category of similarity, from 1(most conserved) to 5		Opisthokonta
		Hsa		Mmu		Rno		Gga		Xtr		Dre		Fru		Cin		Aga		Dme		Ame		Cbr		Cel		Mbr		Sce		Cgl		Ago		Kla		Dha		Yli		Mor		Ncr		Fgr		Afu
	Queries	Code	RBH	Code	RBH	Code	RBH	Code	RBH	Code	RBH	Code	RBH	Code	RBH	Code	RBH	Code	RBH	Code	RBH	Code	RBH	Code	RBH	Code	RBH	Code	RBH	Code	RBH	Code	RBH	Code	RBH	Code	RBH	Code	RBH	Code	RBH	Code	RBH	Code	RBH	Code	RBH	Code	RBH
Collins and Penny 2005 – Analysis	Hsa_Dib1-NP-006692.1	1	1	1	1	1	0	1	1	1	1	1	1	1	1	1	1	1	1	1	1	1	1	1	1	NC	0	NC	0	1	1	1	1	1	1	1	1	1	1	1	1	1	1	4	1	1	1	1	1
	Sce_Dib1-NP-015407	1	1	1	1	1	1	1	1	1	1	1	1	1	1	1	1	1	1	1	1	1	1	1	1	NC	1	NC	0	1	1	1	1	1	1	1	1	1	1	1	1	1	1	4	1	1	1	1	1
	Hsa_P54nrb-isoform1-NP-001138880.1	1	1	1	1	1	1	1	1	1	1	1	1	1	0	2	0	2	0	4	0	2	0	3	0	3	0	4	0	4	0	3	0	4	0	4	0	4	0	4	0	4	0	4	0	4	0	4	0
	Sce-no ortholog
	Hsa_PSF-NP-005057.1	1	1	2	0	2	1	2	1	2	1	2	1	2	1	4	1	4	1	4	1	4	1	4	1	4	1	5	0	5	0	5	0	5	0	5	0	5	0	NC	0	5	0	5	0	5	0	5	0
	Sce-no ortholog
	Hsa_U5-100-Prp28-NP-004809.2	1	1	1	1	4	1	3	0	3	0	1	1	4	1	1	1	2	1	1	1	3	0	2	1	2	1	1	1	2	1	3	1	4	0	4	1	2	1	1	1	2	1	2	1	2	1	2	1
	Sce_Prp28-NP-010529.1	4	1	4	1	2	0	2	0	2	0	4	1	2	0	4	1	2	0	4	1	2	0	1	1	1	1	1	1	1	1	1	1	2	0	1	1	2	1	1	1	1	1	1	1	2	1	4	1
	Hsa_U5-102-Prp6-NP-036601.2	1	1	1	1	1	1	1	1	1	1	1	1	1	1	1	1	1	1	1	1	1	1	1	1	1	1	1	1	3	1	3	1	3	1	3	1	2	1	2	1	1	1	1	1	1	1	1	1
	Sce_Prp6-NP-009611	3	1	2	1	2	1	2	1	3	1	3	1	3	1	3	1	3	1	3	1	3	1	3	1	3	1	3	1	1	1	2	1	2	1	2	1	2	1	2	1	2	1	2	1	2	1	2	1
	Hsa_U5-116-Snu114-NP-004238.3	1	1	1	1	1	1	1	1	1	1	1	1	1	1	1	1	1	0	1	1	1	1	1	1	1	1	1	1	2	0	2	0	1	0	2	0	1	1	1	0	1	1	1	1	1	1	1	1
	Sce_SNU114-NP-012748.1	2	0	2	0	2	0	2	0	2	0	2	0	2	0	2	0	3	0	2	0	2	0	2	0	2	0	2	0	1	1	1	1	1	1	1	1	2	1	2	1	2	0	2	0	2	0	2	0
	Hsa_U5-200-Brr2-NP-054733.2	1	1	1	1	4	0	1	0	4	0	1	1	1	1	1	1	1	1	1	1	1	1	1	1	1	1	1	1	1	1	2	0	1	1	1	1	1	1	1	1	4	1	1	1	1	1	1	1
	Sce_Brr2-NP-011099.1	1	1	1	1	4	1	2	0	4	0	1	1	1	1	1	1	1	1	1	1	1	1	2	1	2	1	2	1	1	1	1	1	1	1	1	1	1	1	1	1	4	1	1	1	1	1	1	1
	Hsa_U5-220-Prp8-NP-006436.3	1	1	1	1	1	1	1	1	NC	0	1	1	1	1	5	1	1	1	1	1	1	1	1	1	1	1	1	1	1	1	1	1	1	1	1	1	1	1	1	1	1	1	1	1	1	1	4	1
	Sce_Prp8-NP-012035.1	1	1	1	1	1	1	1	1	NC	0	1	1	1	1	5	1	1	1	1	1	1	1	1	1	1	1	1	1	1	1	1	1	1	1	NC	0	1	1	1	1	1	1	1	1	1	1	4	1
	Hsa_U5-40-NP-004805.2	1	1	1	1	1	1	1	1	1	1	1	1	1	1	1	1	1	1	1	1	1	1	1	1	1	1	4	1	4	0	4	0	4	0	4	0	2	1	2	1	1	1	1	1	1	1	1	1
	Sce-no ortholog
	Hsa_U5-52-Snu40-NP-006101.1	1	1	1	1	1	1	NC	0	1	1	1	1	1	1	2	1	2	1	2	1	2	1	2	1	2	1	3	1	3	1	NC	1	NC	1	NC	1	3	1	3	1	4	1	4	1	4	1	4	1
	Sce_Snu40-NP-012026.1	NC	1	NC	1	3	1	NC	NC	NC	1	NC	1	3	1	NC	0	NC	1	2	1	NC	1	NC	1	NC	1	3	1	1	1	2	1	2	1	2	1	3	1	2	1	NC	1	NC	1	4	1	NC	1
	Hsa-no ortholog
	Sce_Aar2p-NP-009479.1	3	1	3	1	3	1	NC	1	NC	0	3	1	NC	1	NC	1	NC	0	NC	NC	NC	0	NC	1	NC	1	3	1	1	1	1	1	2	1	1	1	2	1	3	1	4	1	NC	1	NC	1	NC	1
Code: Category of similarity, from 1(most conserved) to 5
RBH: Reciprocal Best Hit, 1: True, 0: False
NC: Not Classified
NA: Not Analyzed
[truncated: 82 more columns]

## Sheet: Table S5
	Mans and Koonin 2004	Bapteste 2005	Current Study
RanGTP cycle proteins
	Ran	Ran	Ran
	Ran-GAP	RanGAP	Ran-GAP
		Ubc9
	NTF2		NTF2
	RanBP1	RanBP1	RanBP1
	RanGEF	RanGEF(RCC1)	RanGEF
Nuclear envelope proteins
	lamins A/B/C	lamins A/B/C
	laminB receptor
	LAP1	LAP1
		LAP2
	Nesprin
Karyopherins
	Kapalpha
	kapbeta (kap109 kap129 kap120)
	Kap142		Msn5
	Kap127(Los1)		Los1
	Kap109(CAS)		CAS
	Kap124(CRM1)	CRM1	CRM1
	snuportin
Mex67/TAP system
	Mex67	Mex67	Mex67
	Mtr2/p15		Mtr2/p15
	Yra1		Yra1
	Sub2		Sub2
RIX system
	NOC1
	NOC2
	NOC3
	NOC4
Nucleoporins
	Gle2	Gle2	Gle2
	Aladin	Aladin
	Seh1	Seh1
	Sec13	Sec13	Sec13
		Nup43
	Nup37	Nup37
	Nup47
	Nup98-96	Nup98
	Nup145N-145C	Nup145
	Nup100
	Nup116	Nup116
	Nup49	Nup49
	Nup358	Nup358
	Nup42	Nup42
	Nup170/Nup155/Nup157	Nup155
	Gle1	Gle1	Gle1
	Nup82	Nup82
	Mlp1/TPR	Mlp1/TPR	Mlp1/TPR
	Nup84/Nup107	nup107
	Nup57/Nu5p4	Nup57
	Nup53/Nup35	Nup35
	Nup59	Nup59
	Nup120/Nup160	nup160
	Nup133	Nup133
	Gp210	Gp210
		Nup58
	Nsp1/Nup62	Nup62
	Nic96/Nup93	Nup93
	Nup1/Nup153	Nup153
	Nup159/Nup214	Nup214	Nup159/Nup214
	Nup188/Nup175	Nup188
	Nup192/Nup205	Nup205
	Ndc1	Ndc1
	Nup85/Nup75	NUP75
	Nup60		Nup60
	Rip	Rip
	RanBP2	RanBP2
	Nup2/Nup50	Nup50
	Nup82/Nup88	Nup88
	Pom121	Pom121
	Pom152	Pom152
	Pom34	Pom34
	Hpr1		Hpr1
	Tho2		Tho2
	Mft1		Mft1
	Sac3		Sac3
	Sus1		Sus1
	Thp2		Thp2
	Thp1		Thp1
	Rix1
	Rix7
miRNA Export
			Rnt1
snRNA/snoRNA Export
			PHAX
tRNA Export
			TEF2
rRNA Export
			Rei1
			Arx1
			Alb1
			Nmd3
THO Complex
			Tex1
			Rlr1
mRNA additional export factors
		Dbp5	Dbp5
			Cbc2
			Sto1
			TOM1
			Rsp5
			Lea
			Gbp2
		HnRNPM/Hrb1	Hrb1
			Mlp2
			Npl3
			Nab2
			Sem1
TREX-2
			Cdc31
SAGA
			HFI1
			NGG1
			SGF73
			SSPT20
			TAF6
			TAF 9/TAF9
			TAF10/TAF10
			TAF12/TAF12
			SGF11
			USP33/UBP8
			TRAPP/TRA1
			TAF5/TAF5
			CHD8/CHD1
			SPT7
			CeCR2/GCN5
	common proteins
	additional proteins
